# Supplementary material for: Upregulation of arylsulfatase B in carotid atherosclerosis is associated with symptoms of cerebral embolization
Source: Sci Rep. 2017 Jun 28;7:4338. doi: 10.1038/s41598-017-04497-9 (PMC5489491; doi:10.1038/s41598-017-04497-9)
Supplement: Supplementary file 1 — Supplemental Table I [file 41598_2017_4497_MOESM1_ESM.xls]

## Sheet: Sheet1
Probe Set ID	p-value	regulation	FCAbsolute	Fold change	Gene Symbol
220951_s_at	0.0208646	down	1.14971	-1.14971	A1CF
219488_at	0.0275391	down	1.14776	-1.14776	A4GALT
202169_s_at	0.0229575	up	1.16492	1.16492	AASDHPPT
206527_at	0.0273881	down	1.18046	-1.18046	ABAT
213485_s_at	0.0393087	up	1.16804	1.16804	ABCC10
206155_at	0.0190165	down	1.17818	-1.17818	ABCC2
209380_s_at	0.0329494	up	1.19032	1.19032	ABCC5
208480_s_at	0.0273881	down	1.16424	-1.16424	ABCC6
210245_at	0.00556259	down	1.20535	-1.20535	ABCC8
202850_at	0.00692265	up	1.30612	1.30612	ABCD3
209027_s_at	0.0190165	up	1.63765	1.63765	ABI1
216849_at	0.00357124	down	1.19234	-1.19234	AC007389.3
202502_at	0.0208646	up	1.16653	1.16653	ACADM
200710_at	0.00855167	up	1.17846	1.17846	ACADVL
212476_at	0.00692265	up	1.44378	1.44378	ACAP2
204565_at	0.0190165	up	1.39251	1.39251	ACOT13
202422_s_at	0.0105152	up	1.23623	1.23623	ACSL4
214069_at	0.0127535	down	1.23048	-1.23048	ACSM2A
205942_s_at	0.00223662	down	1.2101	-1.2101	ACSM3
219616_at	0.00176634	down	1.18328	-1.18328	ACSS3
200974_at	0.0275895	down	1.47565	-1.47565	ACTA2
202666_s_at	0.0105152	up	1.18237	1.18237	ACTL6A
208636_at	0.0392449	down	1.15056	-1.15056	ACTN1
203861_s_at	0.0275895	down	1.15434	-1.15434	ACTN2
200601_at	0.0330063	down	1.29529	-1.29529	ACTN4
219623_at	0.0275391	down	1.16313	-1.16313	ACTR5
202952_s_at	0.00447365	up	1.18922	1.18922	ADAM12
221446_at	0.0229131	down	1.19027	-1.19027	ADAM30
220706_at	0.00557799	down	1.2093	-1.2093	ADAMTS7
206629_at	0.0301401	down	1.162	-1.162	ADAMTSL2
203741_s_at	0.00557799	up	1.50308	1.50308	ADCY7
205268_s_at	0.00352811	down	1.21329	-1.21329	ADD2
201034_at	0.00283754	up	1.29723	1.29723	ADD3
220538_at	0.00224403	down	1.19367	-1.19367	ADM2
205481_at	0.00357124	down	1.15037	-1.15037	ADORA1
220980_s_at	0.0105152	up	1.24277	1.24277	ADPGK
207863_at	0.000824338	down	1.17783	-1.17783	ADPRH
38447_at	0.0156802	down	1.153	-1.153	ADRBK1
204183_s_at	0.0229131	up	1.17565	1.17565	ADRBK2
202144_s_at	0.00557799	up	1.16447	1.16447	ADSL
201924_at	0.0393087	up	1.17866	1.17866	AFF1
212283_at	0.0104901	down	1.17155	-1.17155	AGRN
206957_at	0.000162304	down	1.15071	-1.15071	AGXT
202820_at	0.00176634	up	1.26576	1.26576	AHR
220199_s_at	0.0393087	up	1.21733	1.21733	AIDA
208090_s_at	0.000837348	down	1.17192	-1.17192	AIRE
202139_at	0.00107494	up	1.28907	1.28907	AKR7A2
207163_s_at	0.00855167	up	1.15472	1.15472	AKT1
203809_s_at	0.00357124	down	1.18434	-1.18434	AKT2
211560_s_at	0.00855167	down	1.17698	-1.17698	ALAS2
212224_at	0.0393087	up	1.66764	1.66764	ALDH1A1
204289_at	0.00853021	down	1.19586	-1.19586	ALDH6A1
200966_x_at	0.0359799	up	1.19293	1.19293	ALDOA
204445_s_at	0.0393087	up	1.21684	1.21684	ALOX5
207140_at	0.0156802	down	1.21052	-1.21052	ALPI
221114_at	0.0156802	down	1.18217	-1.18217	AMBN
206892_at	0.000837348	down	1.27955	-1.27955	AMHR2
206121_at	0.00855167	down	1.16739	-1.16739	AMPD1
204294_at	0.00946502	down	1.15789	-1.15789	AMT
200098_s_at	0.00855167	up	1.14926	1.14926	ANAPC5
208772_at	0.0275895	up	1.15992	1.15992	ANKHD1
212200_at	0.0156802	up	1.15827	1.15827	ANKLE2
212798_s_at	0.0156802	up	1.17709	1.17709	ANKMY2
215759_at	0.0359799	down	1.15581	-1.15581	ANKRD53
201038_s_at	0.0393087	up	1.14681	1.14681	ANP32A
202888_s_at	0.0330063	up	1.48877	1.48877	ANPEP
208323_s_at	0.0359799	down	1.14812	-1.14812	ANXA13
204894_s_at	0.0393087	down	1.2322	-1.2322	AOC3
65517_at	0.00224403	down	1.16451	-1.16451	AP1M2
211779_x_at	0.00692265	up	1.23325	1.23325	AP2A2
200613_at	0.00557799	up	1.24648	1.24648	AP2M1
206679_at	0.00107899	down	1.21469	-1.21469	APBA1
202652_at	0.00447365	down	1.15553	-1.15553	APBB1
205320_at	0.0105152	down	1.27796	-1.27796	APC2
206350_at	0.0393087	down	1.15295	-1.15295	APCS
218389_s_at	0.0330063	up	1.15944	1.15944	APH1A
206656_s_at	0.00855167	up	1.38233	1.38233	APMAP
220478_at	0.00356043	down	1.24493	-1.24493	APOL5
205682_x_at	0.00853021	down	1.17485	-1.17485	APOM
201176_s_at	0.0208646	up	1.17565	1.17565	ARCN1
202128_at	0.00946502	up	1.30466	1.30466	AREL1
203174_s_at	0.00855167	down	1.19358	-1.19358	ARFRP1
218067_s_at	0.0275895	up	1.22325	1.22325	ARGLU1
207606_s_at	0.0105152	up	1.30876	1.30876	ARHGAP12
205068_s_at	0.0128702	up	1.14881	1.14881	ARHGAP26
220381_at	0.00138379	down	1.15417	-1.15417	ARHGAP28
203910_at	0.0275895	up	1.23725	1.23725	ARHGAP29
206167_s_at	0.00556259	up	1.18091	1.18091	ARHGAP6
201288_at	0.0275895	up	1.22306	1.22306	ARHGDIB
201333_s_at	0.00192545	down	1.15585	-1.15585	ARHGEF12
205507_at	0.00767883	down	1.16501	-1.16501	ARHGEF15
208009_s_at	0.0229575	down	1.16067	-1.16067	ARHGEF16
204765_at	0.0393087	down	1.17094	-1.17094	ARHGEF5
209539_at	0.0156802	up	1.14972	1.14972	ARHGEF6
207591_s_at	0.00447365	down	1.20037	-1.20037	ARID1A
214139_at	0.000837348	down	1.24887	-1.24887	ARID4B
202206_at	0.000644126	up	1.59956	1.59956	ARL4C
207988_s_at	0.0393087	up	1.20255	1.20255	ARPC2
208736_at	0.0128702	up	1.47992	1.47992	ARPC3
220359_s_at	0.00557799	down	1.16288	-1.16288	ARPP21
206129_s_at	0.0393087	up	1.14753	1.14753	ARSB
205894_at	0.0105152	down	1.16123	-1.16123	ARSE
219996_at	0.0229575	down	1.16444	-1.16444	ASB7
221161_at	0.0301401	down	1.14568	-1.14568	ASCL3
203427_at	0.0330063	up	1.16078	1.16078	ASF1A
218115_at	0.012841	down	1.15724	-1.15724	ASF1B
221226_s_at	0.00855167	down	1.15575	-1.15575	ASIC4
221652_s_at	0.0156465	up	1.19169	1.19169	ASUN
218874_s_at	0.00176634	down	1.22443	-1.22443	ATAT1
222103_at	0.0390536	up	1.1832	1.1832	ATF1
207774_at	0.0275895	down	1.16159	-1.16159	ATG10
202511_s_at	0.00283754	up	1.28305	1.28305	ATG5
218673_s_at	0.0105152	up	1.32968	1.32968	ATG7
214070_s_at	0.000837348	down	1.26616	-1.26616	ATP10B
207139_at	0.00446071	down	1.20372	-1.20372	ATP4A
217801_at	0.00855167	up	1.27362	1.27362	ATP5E
211755_s_at	0.0105152	up	1.30949	1.30949	ATP5F1
207507_s_at	0.0275895	up	1.26455	1.26455	ATP5G3
202325_s_at	0.00447365	up	1.29344	1.29344	ATP5J
202961_s_at	0.0275895	up	1.23919	1.23919	ATP5J2
200818_at	0.012841	up	1.23974	1.23974	ATP5O
220197_at	0.00759991	down	1.16837	-1.16837	ATP6V0A4
200096_s_at	0.0330063	up	1.34158	1.34158	ATP6V0E1
219659_at	0.000947447	down	1.18286	-1.18286	ATP8A2
216873_s_at	0.0229575	down	1.1783	-1.1783	ATP8B2
214010_s_at	0.000219472	down	1.16639	-1.16639	ATP9B
203231_s_at	0.0190165	up	1.77692	1.77692	ATXN1
211107_s_at	0.0128702	down	1.16143	-1.16143	AURKC
201772_at	0.0229575	up	1.34142	1.34142	AZIN1
221240_s_at	0.00283754	down	1.18751	-1.18751	B3GNT4
206913_at	0.00447365	down	1.16149	-1.16149	BAAT
204194_at	0.0229575	up	1.21057	1.21057	BACH1
204874_x_at	0.0190165	down	1.16534	-1.16534	BAIAP3
217985_s_at	0.0392449	up	1.15108	1.15108	BAZ1A
40093_at	0.00855167	down	1.22888	-1.22888	BCAM
205263_at	0.0275895	up	1.15032	1.15032	BCL10
204907_s_at	0.0275895	down	1.25151	-1.25151	BCL3
207510_at	0.00855167	down	1.18094	-1.18094	BDKRB1
207432_at	0.00692265	down	1.19902	-1.19902	BEST2
218332_at	0.00224403	down	1.18867	-1.18867	BEX1
202076_at	0.000837348	up	1.28787	1.28787	BIRC2
210538_s_at	0.0105152	up	1.15752	1.15752	BIRC3
201032_at	0.0393087	up	1.15724	1.15724	BLCAP
205733_at	0.00855167	down	1.16787	-1.16787	BLM
202201_at	0.0229575	up	1.31464	1.31464	BLVRB
207865_s_at	0.00551651	down	1.16586	-1.16586	BMP8B
221478_at	0.00447365	up	1.48944	1.48944	BNIP3L
205715_at	0.0393087	up	1.20117	1.20117	BST1
217945_at	0.0229575	up	1.23493	1.23493	BTBD1
208517_x_at	0.0229575	up	1.16954	1.16954	BTF3
38241_at	0.0275895	up	1.17359	1.17359	BTN3A3
201456_s_at	0.0156465	up	1.18056	1.18056	BUB3
205690_s_at	0.0188614	up	1.19732	1.19732	BUD31
205839_s_at	0.0275895	down	1.18072	-1.18072	BZRAP1
217809_at	0.0229575	up	1.18224	1.18224	BZW2
220152_at	0.0275895	down	1.14871	-1.14871	C10orf95
220560_at	0.00556259	down	1.19851	-1.19851	C11orf21
217768_at	0.00692265	up	1.19215	1.19215	C14orf166
202279_at	0.00176634	up	1.24971	1.24971	C14orf2
219879_s_at	0.0190165	down	1.15851	-1.15851	C17orf53
218130_at	0.00557799	up	1.31797	1.31797	C17orf62
214357_at	0.00855167	down	1.23431	-1.23431	C1orf105
222000_at	0.00557799	up	1.21444	1.21444	C1orf174
215788_at	0.00833832	down	1.20238	-1.20238	C1orf222
219506_at	0.00447365	up	1.19903	1.19903	C1orf54
205103_at	0.0141826	down	1.17216	-1.17216	C1orf61
205575_at	0.0128702	down	1.17582	-1.17582	C1QL1
220941_s_at	0.0128702	down	1.22814	-1.22814	C21orf91
212943_at	0.00357124	up	1.2223	1.2223	C2CD5
208440_at	0.0104901	down	1.16886	-1.16886	C3orf27
203024_s_at	0.0330063	up	1.19904	1.19904	C5orf15
203738_at	0.0330063	up	1.19909	1.19909	C5orf22
221786_at	0.0190165	up	1.17773	1.17773	C6orf120
218195_at	0.0427582	up	1.22571	1.22571	C6orf211
208809_s_at	0.0156802	up	1.4571	1.4571	C6orf62
220050_at	0.00684986	down	1.15317	-1.15317	C9orf9
221865_at	0.0128702	up	1.23229	1.23229	C9orf91
203963_at	0.0229575	up	1.4385	1.4385	CA12
219464_at	0.00692265	down	1.17986	-1.17986	CA14
207129_at	0.00282856	down	1.18382	-1.18382	CA5B
213363_at	0.0330063	down	1.18016	-1.18016	CA5BP1
207998_s_at	0.00855167	down	1.20324	-1.20324	CACNA1D
208377_s_at	0.000837348	down	1.26748	-1.26748	CACNA1F
208299_at	0.0128702	down	1.16867	-1.16867	CACNA1I
62987_r_at	0.00447365	down	1.18769	-1.18769	CACNG4
221401_at	0.00107899	down	1.14593	-1.14593	CACNG5
201381_x_at	0.0229575	up	1.19389	1.19389	CACYBP
211677_x_at	0.00557799	down	1.14802	-1.14802	CADM3
207483_s_at	0.0251342	up	1.14928	1.14928	CAND1
208063_s_at	0.00176634	down	1.20173	-1.20173	CAPN9
208374_s_at	0.0229575	up	1.42373	1.42373	CAPZA1
201237_at	0.0141826	up	1.27459	1.27459	CAPZA2
220598_at	0.0189777	down	1.15957	-1.15957	CARD14
206011_at	0.00692265	up	1.25064	1.25064	CASP1
209310_s_at	0.0251342	up	1.17995	1.17995	CASP4
207181_s_at	0.0330063	up	1.17437	1.17437	CASP7
210577_at	0.00556259	down	1.14767	-1.14767	CASR
201432_at	0.00855167	up	1.37707	1.37707	CAT
221316_at	0.00356043	down	1.17554	-1.17554	CATSPERG
215989_at	0.00446071	down	1.21812	-1.21812	CBX2
200037_s_at	0.00198535	up	1.26731	1.26731	CBX3
209479_at	0.0105152	up	1.29861	1.29861	CCDC28A
217814_at	0.0105152	up	1.31371	1.31371	CCDC47
218628_at	0.00357124	up	1.22132	1.22132	CCDC53
209688_s_at	0.0156802	up	1.25572	1.25572	CCDC93
207533_at	0.00251671	down	1.26329	-1.26329	CCL1
32128_at	0.0156802	up	2.18106	2.18106	CCL18
221463_at	0.0275895	down	1.14907	-1.14907	CCL24
206988_at	0.0172416	down	1.18377	-1.18377	CCL25
201955_at	0.0190165	up	1.36577	1.36577	CCNC
208796_s_at	0.0330063	up	1.2141	1.2141	CCNG1
202769_at	0.00447365	up	1.26879	1.26879	CCNG2
204093_at	0.00447365	up	1.25928	1.25928	CCNH
220046_s_at	0.0229575	up	1.23967	1.23967	CCNL1
210021_s_at	0.000947447	down	1.2341	-1.2341	CCNO
205098_at	0.0156802	up	1.46327	1.46327	CCR1
200873_s_at	0.00692265	up	1.31909	1.31909	CCT8
201973_s_at	0.0275895	up	1.22802	1.22802	CCZ1
201743_at	0.0330063	up	1.44208	1.44208	CD14
203645_s_at	0.0190165	up	1.65231	1.65231	CD163
205789_at	0.0190165	up	1.18768	1.18768	CD1D
218529_at	0.00176634	down	1.17461	-1.17461	CD320
206485_at	0.00447365	down	1.14803	-1.14803	CD5
200983_x_at	0.0156802	up	1.26033	1.26033	CD59
203507_at	0.0156802	up	1.28985	1.28985	CD68
205049_s_at	0.0275391	down	1.17855	-1.17855	CD79A
205988_at	0.0156802	up	1.27866	1.27866	CD84
201725_at	0.0275895	up	1.16886	1.16886	CDC123
202717_s_at	0.0393087	up	1.15698	1.15698	CDC16
204695_at	0.00557799	down	1.22328	-1.22328	CDC25A
209850_s_at	0.00138379	down	1.15909	-1.15909	CDC42EP2
204126_s_at	0.0190165	down	1.15674	-1.15674	CDC45
210913_at	0.0105152	down	1.16462	-1.16462	CDH20
207143_at	0.00352811	down	1.19684	-1.19684	CDK6
207766_at	0.00155882	down	1.1488	-1.1488	CDKL1
212010_s_at	0.0393087	up	1.25222	1.25222	CDV3
221340_at	0.0128702	down	1.15027	-1.15027	CDX4
206576_s_at	0.00557799	down	1.24999	-1.24999	CEACAM1
212501_at	0.0190165	up	1.33573	1.33573	CEBPB
203341_at	0.0229575	up	1.17407	1.17407	CEBPZ
206151_x_at	0.00946502	down	1.16973	-1.16973	CELA3B
207412_x_at	0.000947447	down	1.33897	-1.33897	CELP
222009_at	0.0155453	down	1.2104	-1.2104	CEMP1
219472_at	0.00446071	down	1.17251	-1.17251	CENPO
207719_x_at	0.00557799	up	1.3775	1.3775	CEP170
218827_s_at	0.0393087	up	1.16284	1.16284	CEP192
204373_s_at	0.0330063	up	1.2152	1.2152	CEP350
209662_at	0.00692265	up	1.22131	1.22131	CETN3
203166_at	0.0327789	up	1.20229	1.20229	CFDP1
212615_at	0.0330063	up	1.20596	1.20596	CHD9
218085_at	0.00767883	up	1.35308	1.35308	CHMP5
219867_at	0.0275895	down	1.20776	-1.20776	CHODL
221675_s_at	0.0330063	up	1.22155	1.22155	CHPT1
221330_at	0.0156802	down	1.20904	-1.20904	CHRM2
221347_at	0.00357124	down	1.24726	-1.24726	CHRM5
207024_at	0.00557799	down	1.1664	-1.1664	CHRND
207274_at	0.00137882	down	1.18232	-1.18232	CHRNE
209666_s_at	0.00447365	up	1.17578	1.17578	CHUK
221295_at	0.00283754	down	1.1907	-1.1907	CIDEA
205295_at	0.008466	down	1.1488	-1.1488	CKMT2
204978_at	0.0128702	down	1.14551	-1.14551	CLASRP
205328_at	0.00557799	down	1.19165	-1.19165	CLDN10
208925_at	0.0229575	up	1.35092	1.35092	CLDND1
219761_at	0.0128702	down	1.17158	-1.17158	CLEC1A
209732_at	0.0275895	up	1.3483	1.3483	CLEC2B
207995_s_at	0.000646749	down	1.15488	-1.15488	CLEC4M
201975_at	0.0354384	up	1.22814	1.22814	CLIP1
214683_s_at	0.00767883	up	1.3138	1.3138	CLK1
210346_s_at	0.00620089	up	1.31752	1.31752	CLK4
204084_s_at	0.0156802	up	1.2016	1.2016	CLN5
205944_s_at	0.0330063	down	1.17374	-1.17374	CLTCL1
217870_s_at	0.00447365	up	1.26771	1.26771	CMPK1
217947_at	0.00557799	up	1.31454	1.31454	CMTM6
207261_at	0.00446071	down	1.15886	-1.15886	CNGA3
218728_s_at	0.00551651	up	1.28678	1.28678	CNIH4
208597_at	0.000488819	down	1.29162	-1.29162	CNTF
219400_at	0.00244394	down	1.18865	-1.18865	CNTNAP1
215145_s_at	0.0105152	down	1.19625	-1.19625	CNTNAP2
202310_s_at	0.0105152	up	1.67	1.67	COL1A1
201438_at	0.0128702	up	1.65413	1.65413	COL6A3
213622_at	0.0156802	down	1.22989	-1.22989	COL9A2
206073_at	0.00221445	down	1.25686	-1.25686	COLQ
218072_at	0.0301401	up	1.22635	1.22635	COMMD9
201358_s_at	0.0229575	up	1.2234	1.2234	COPB1
217749_at	0.0229575	up	1.1496	1.1496	COPG1
213486_at	0.0128702	down	1.17589	-1.17589	COPG2IT1
202467_s_at	0.0229575	up	1.20361	1.20361	COPS2
218042_at	0.00557799	up	1.15673	1.15673	COPS4
201652_at	0.0393087	up	1.25641	1.25641	COPS5
221059_s_at	0.0105152	up	1.56453	1.56453	COTL1
200086_s_at	0.00176024	up	1.19556	1.19556	COX4I1
203663_s_at	0.00357124	up	1.35832	1.35832	COX5A
201754_at	0.0229131	up	1.15814	1.15814	COX6C
202110_at	0.0105152	up	1.23325	1.23325	COX7B
205509_at	0.00352811	down	1.19596	-1.19596	CPB1
220032_at	0.00855167	down	1.20482	-1.20482	CPED1
206918_s_at	0.00557799	up	1.18238	1.18238	CPNE1
219707_at	0.00692265	down	1.21626	-1.21626	CPNE7
208146_s_at	0.0359799	up	1.53886	1.53886	CPVL
202160_at	0.0275895	up	1.2215	1.2215	CREBBP
201200_at	0.0330063	up	1.50354	1.50354	CREG1
205629_s_at	0.0275391	down	1.1487	-1.1487	CRH
208303_s_at	0.00138379	down	1.1839	-1.1839	CRLF2
206777_s_at	0.0393087	down	1.1937	-1.1937	CRYBB2
207531_at	0.00398755	down	1.15408	-1.15408	CRYGC
220445_s_at	0.00447365	down	1.17695	-1.17695	CSAG2
209981_at	0.00946502	down	1.18995	-1.18995	CSDC2
203591_s_at	0.0156802	up	1.22503	1.22503	CSF3R
218871_x_at	0.00557799	up	1.4424	1.4424	CSGALNACT2
208357_x_at	0.00557799	down	1.22422	-1.22422	CSH1
200621_at	0.0275895	down	1.32875	-1.32875	CSRP1
204971_at	0.0128702	up	1.3928	1.3928	CSTA
217332_at	0.00357124	down	1.16703	-1.16703	CTAGE11P
201218_at	0.0105152	up	1.32974	1.32974	CTBP2
200764_s_at	0.010415	up	1.17241	1.17241	CTNNA1
202087_s_at	0.0330063	up	1.53723	1.53723	CTSL1
202901_x_at	0.0156465	up	1.84277	1.84277	CTSS
210042_s_at	0.0329494	up	1.46363	1.46363	CTSZ
201423_s_at	0.0229131	up	1.23944	1.23944	CUL4A
207850_at	0.0156802	up	1.31431	1.31431	CXCL3
209201_x_at	0.0330063	up	1.43253	1.43253	CXCR4
216846_at	0.0190165	down	1.23167	-1.23167	CYAT1
207843_x_at	0.0190165	up	1.2329	1.2329	CYB5A
219079_at	0.0229575	up	1.34409	1.34409	CYB5R4
201066_at	0.0393087	up	1.19971	1.19971	CYC1
205502_at	0.00557799	down	1.22425	-1.22425	CYP17A1
219565_at	0.00557799	up	1.16643	1.16643	CYP20A1
206424_at	0.00692265	down	1.17146	-1.17146	CYP26A1
207718_x_at	0.0156802	down	1.19238	-1.19238	CYP2A7
211843_x_at	0.00221445	down	1.15533	-1.15533	CYP3A7-CYP3AP1
209606_at	0.0392449	up	1.35027	1.35027	CYTIP
201278_at	0.0330063	up	1.35304	1.35304	DAB2
206878_at	0.0115858	down	1.18153	-1.18153	DAO
219290_x_at	0.00176634	up	1.17985	1.17985	DAPP1
217908_s_at	0.0141826	up	1.21948	1.21948	DCAF6
221224_s_at	0.012841	down	1.28653	-1.28653	DCAKD
206939_at	0.00855167	down	1.18006	-1.18006	DCC
203302_at	0.0188614	up	1.21114	1.21114	DCK
219678_x_at	0.0105152	up	1.24098	1.24098	DCLRE1C
212919_at	0.0229575	up	1.25242	1.25242	DCP2
201571_s_at	0.0393087	up	1.2356	1.2356	DCTD
202929_s_at	0.0105152	up	1.22182	1.22182	DDT
213378_s_at	0.0105152	down	1.17415	-1.17415	DDX11
200041_s_at	0.0330063	up	1.18388	1.18388	DDX39B
205000_at	0.00447365	up	2.32357	2.32357	DDX3Y
207431_s_at	0.0427582	up	1.26422	1.26422	DEGS1
200934_at	0.0229575	up	1.23346	1.23346	DEK
221081_s_at	0.0330063	up	1.38578	1.38578	DENND2D
205684_s_at	0.0229575	up	1.22995	1.22995	DENND4C
218102_at	0.00692265	up	1.30834	1.30834	DERA
203695_s_at	0.0229575	up	1.38545	1.38545	DFNA5
201790_s_at	0.010415	down	1.15597	-1.15597	DHCR7
201385_at	0.0156802	up	1.1992	1.1992	DHX15
212648_at	0.0393087	up	1.18652	1.18652	DHX29
217330_at	0.010415	down	1.17698	-1.17698	DISC1
213546_at	0.00447365	up	1.20325	1.20325	DKFZP586I1420
206619_at	0.0105152	down	1.17205	-1.17205	DKK4
209095_at	0.0128702	up	1.28703	1.28703	DLD
206798_x_at	0.0330063	down	1.1544	-1.1544	DLEC1
219537_x_at	0.0116129	down	1.16307	-1.16307	DLL3
208216_at	0.0189777	down	1.17582	-1.17582	DLX4
213707_s_at	0.00107494	down	1.22282	-1.22282	DLX5
208382_s_at	0.0301401	down	1.16929	-1.16929	DMC1
204505_s_at	0.00357124	down	1.19533	-1.19533	DMTN
33768_at	0.00357124	down	1.19176	-1.19176	DMWD
212820_at	0.0105152	up	1.72644	1.72644	DMXL2
215173_at	0.00155882	down	1.22038	-1.22038	DNAAF1
215266_at	0.00107899	down	1.14559	-1.14559	DNAH3
220125_at	0.00176634	down	1.18945	-1.18945	DNAI1
201697_s_at	0.0141826	up	1.35681	1.35681	DNMT1
218457_s_at	0.00121816	down	1.17354	-1.17354	DNMT3A
205744_at	0.000837348	down	1.19578	-1.19578	DOC2A
205003_at	0.0301401	up	1.42127	1.42127	DOCK4
207789_s_at	0.00692265	down	1.15149	-1.15149	DPP6
220939_s_at	0.0275895	up	1.17476	1.17476	DPP8
219065_s_at	0.0330063	up	1.23451	1.23451	DPY30
204646_at	0.00224403	up	1.69084	1.69084	DPYD
200762_at	0.000123607	up	1.32311	1.32311	DPYSL2
208215_x_at	0.00357124	down	1.24645	-1.24645	DRD4
207648_at	0.0330063	down	1.20666	-1.20666	DRP2
215501_s_at	0.00357124	up	1.20603	1.20603	DUSP10
208891_at	0.0330063	up	1.31464	1.31464	DUSP6
200703_at	0.0190165	up	1.1925	1.1925	DYNLL1
201999_s_at	0.0330063	up	1.22387	1.22387	DYNLT1
209033_s_at	0.0229575	up	1.2126	1.2126	DYRK1A
202968_s_at	0.00557799	up	1.14951	1.14951	DYRK2
2028_s_at	0.00283754	down	1.19218	-1.19218	E2F1
219914_at	0.000646749	down	1.20516	-1.20516	ECEL1
200789_at	0.0190165	up	1.17099	1.17099	ECH1
201135_at	0.00692265	up	1.14886	1.14886	ECHS1
220048_at	0.00447365	down	1.18264	-1.18264	EDAR
218282_at	0.0330063	up	1.15837	1.15837	EDEM2
204271_s_at	0.0208646	up	1.1869	1.1869	EDNRB
209572_s_at	0.00498418	up	1.24904	1.24904	EED
200705_s_at	0.0190165	up	1.1825	1.1825	EEF1B2
220006_at	0.000380365	down	1.24843	-1.24843	EFCC1
219232_s_at	0.0128702	up	1.25298	1.25298	EGLN3
205249_at	0.0229575	up	1.22808	1.22808	EGR2
204409_s_at	0.0105152	up	1.29161	1.29161	EIF1AY
200595_s_at	0.0427582	up	1.3049	1.3049	EIF3A
200005_at	0.0155453	up	1.15544	1.15544	EIF3D
217719_at	0.00692265	up	1.20902	1.20902	EIF3L
202231_at	0.00176634	up	1.26087	1.26087	EIF3M
214805_at	0.0229575	up	1.22223	1.22223	EIF4A1
209393_s_at	0.0105152	up	1.24054	1.24054	EIF4E2
201935_s_at	0.00692265	up	1.25734	1.25734	EIF4G3
212418_at	0.0275895	up	1.34562	1.34562	ELF1
31845_at	0.0190165	up	1.24905	1.24905	ELF4
217039_x_at	0.00692265	down	1.17017	-1.17017	ELK2AP
55692_at	0.0156802	up	1.16341	1.16341	ELMO2
212670_at	0.0190165	down	1.57106	-1.57106	ELN
208788_at	0.0188614	up	1.28103	1.28103	ELOVL5
201324_at	0.0105152	up	1.40668	1.40668	EMP1
201231_s_at	0.00282856	up	1.24939	1.24939	ENO1
201313_at	0.0229575	up	1.21545	1.21545	ENO2
217956_s_at	0.0275391	up	1.17798	1.17798	ENOPH1
204076_at	0.000497167	up	1.25889	1.25889	ENTPD4
206710_s_at	0.0229575	up	1.56642	1.56642	EPB41L3
220119_at	0.00138379	down	1.27826	-1.27826	EPB41L4A
210746_s_at	0.0104901	down	1.15516	-1.15516	EPB42
204718_at	0.00447365	down	1.36891	-1.36891	EPHB6
207257_at	0.00765906	down	1.14883	-1.14883	EPO
210930_s_at	0.00946502	down	1.18306	-1.18306	ERBB2
217941_s_at	0.00138379	up	1.58032	1.58032	ERBB2IP
208247_at	0.0156802	down	1.16036	-1.16036	ERC2-IT1
202176_at	0.0172416	up	1.1653	1.1653	ERCC3
215594_at	0.0229575	down	1.15267	-1.15267	ERV9-1
207726_at	0.00855167	down	1.1599	-1.1599	ESRRB
201573_s_at	0.0329494	up	1.26743	1.26743	ETF1
201931_at	0.0330063	up	1.26579	1.26579	ETFA
219017_at	0.0393087	up	1.15288	1.15288	ETNK1
204774_at	0.0275391	up	1.5381	1.5381	EVI2A
209214_s_at	0.010415	up	1.18109	1.18109	EWSR1
215136_s_at	0.00138379	up	1.26493	1.26493	EXOSC8
202012_s_at	0.0275895	up	1.17393	1.17393	EXT2
206329_at	0.00692265	down	1.17475	-1.17475	EXTL1
204363_at	0.0189777	up	1.25506	1.25506	F3
222055_at	0.012841	down	1.17301	-1.17301	FAHD2A
207547_s_at	0.0393087	down	1.14687	-1.14687	FAM107A
218510_x_at	0.0105152	up	1.18019	1.18019	FAM134B
213900_at	0.00855167	down	1.18614	-1.18614	FAM189A2
203600_s_at	0.0105152	up	1.15699	1.15699	FAM193A
219071_x_at	0.00317533	down	1.19626	-1.19626	FAM203A
211068_x_at	0.0275895	up	1.2498	1.2498	FAM21C
220547_s_at	0.0330063	up	1.18975	1.18975	FAM35A
221804_s_at	0.00107899	up	1.24262	1.24262	FAM45A
208092_s_at	0.0229575	up	1.18682	1.18682	FAM49A
203262_s_at	0.0128702	up	1.21661	1.21661	FAM50A
220255_at	0.0275895	down	1.16497	-1.16497	FANCE
219002_at	0.0330063	up	1.1952	1.1952	FASTKD1
208153_s_at	0.0156802	down	1.18805	-1.18805	FAT2
48030_i_at	0.0330063	down	1.16454	-1.16454	FAXDC2
209004_s_at	0.00176634	up	1.49994	1.49994	FBXL5
220080_at	0.0227802	down	1.14825	-1.14825	FBXL8
203255_at	0.0330063	up	1.24997	1.24997	FBXO11
221123_x_at	0.000497167	up	1.36503	1.36503	FBXO16
202271_at	0.0275895	up	1.21045	1.21045	FBXO28
210889_s_at	0.0393087	up	1.51382	1.51382	FCGR2B
210992_x_at	0.0330063	up	1.20139	1.20139	FCGR2C
218831_s_at	0.0156802	up	1.4387	1.4387	FCGRT
201275_at	0.0393087	up	1.16057	1.16057	FDPS
212367_at	0.0105152	up	1.40834	1.40834	FEM1B
204988_at	0.0273881	down	1.16509	-1.16509	FGB
204421_s_at	0.0128702	down	1.14728	-1.14728	FGF2
208417_at	0.00690442	down	1.15072	-1.15072	FGF6
205014_at	0.00107899	down	1.2157	-1.2157	FGFBP1
205587_at	0.00946502	down	1.23368	-1.23368	FGFR1OP
204379_s_at	0.00946502	down	1.15404	-1.15404	FGFR3
218003_s_at	0.0275895	up	1.19273	1.19273	FKBP3
204236_at	0.027087	up	1.23419	1.23419	FLI1
219316_s_at	0.00692265	up	1.20206	1.20206	FLVCR2
219744_at	0.00176634	down	1.19607	-1.19607	FN3K
200090_at	0.0105152	up	1.18351	1.18351	FNTA
205409_at	0.00138379	down	1.19433	-1.19433	FOSL2
214520_at	0.00557799	down	1.17462	-1.17462	FOXC2
208006_at	0.0186297	down	1.14583	-1.14583	FOXI1
205906_at	0.008466	down	1.17761	-1.17761	FOXJ1
207683_at	0.00107899	down	1.20798	-1.20798	FOXN1
205021_s_at	0.00557799	down	1.1751	-1.1751	FOXN3
213056_at	0.0393087	up	1.32205	1.32205	FRMD4B
220379_at	0.0229131	down	1.16539	-1.16539	FSCN3
211628_x_at	0.0156802	up	1.25105	1.25105	FTH1P5
212824_at	0.0275895	up	1.22906	1.22906	FUBP3
202838_at	0.0229575	up	1.92308	1.92308	FUCA1
201945_at	0.00107899	down	1.16434	-1.16434	FURIN
206109_at	0.0329494	down	1.20562	-1.20562	FUT1
214088_s_at	0.00138379	down	1.15663	-1.15663	FUT3
205384_at	0.0229575	down	1.29896	-1.29896	FXYD1
202488_s_at	0.0156802	down	1.16818	-1.16818	FXYD3
218665_at	0.0229575	down	1.1762	-1.1762	FZD4
206136_at	0.00855167	down	1.21844	-1.21844	FZD5
201503_at	0.0190165	up	1.35295	1.35295	G3BP1
211458_s_at	0.00028962	up	1.36854	1.36854	GABARAPL1
206678_at	0.000165522	down	1.16329	-1.16329	GABRA1
207210_at	0.000189796	down	1.16208	-1.16208	GABRA3
207352_s_at	0.00138379	down	1.1901	-1.1901	GABRB2
207086_x_at	0.00946502	down	1.21918	-1.21918	GAGE1
206640_x_at	0.00446071	down	1.21679	-1.21679	GAGE12B
219013_at	0.00357124	up	1.28417	1.28417	GALNT11
211226_at	0.0251342	down	1.20908	-1.20908	GALR2
212802_s_at	0.0229575	up	1.20942	1.20942	GAPVD1
208693_s_at	0.00557799	up	1.18519	1.18519	GARS
1598_g_at	0.0105152	down	1.41993	-1.41993	GAS6
202191_s_at	0.0251342	up	1.276	1.276	GAS7
208138_at	0.0156802	down	1.17203	-1.17203	GAST
200044_at	0.0393087	up	1.24882	1.24882	GATC
203178_at	0.0190165	up	1.21128	1.21128	GATM
203282_at	0.0105152	up	1.2896	1.2896	GBE1
202748_at	0.00557799	up	1.19599	1.19599	GBP2
210565_at	0.00357124	down	1.17822	-1.17822	GCGR
203925_at	0.0190165	up	1.29828	1.29828	GCLM
213129_s_at	0.0251342	up	1.1721	1.1721	GCSH
221314_at	0.0189777	down	1.18838	-1.18838	GDF9
214479_at	0.000124236	down	1.15546	-1.15546	GFRA3
208913_at	0.00855167	up	1.26259	1.26259	GGA2
205351_at	0.0275391	up	1.246	1.246	GGCX
209918_at	0.00138379	down	1.20958	-1.20958	GGTLC2
208489_at	0.0229575	down	1.19423	-1.19423	GJA8
205490_x_at	0.0105152	down	1.1464	-1.1464	GJB3
216579_at	0.00176634	down	1.19758	-1.19758	GJB4
221407_at	0.0156802	down	1.17661	-1.17661	GJD2
214430_at	0.0190165	up	1.37515	1.37515	GLA
204836_at	0.00137882	down	1.17811	-1.17811	GLDC
209092_s_at	0.00692265	up	1.29611	1.29611	GLOD4
207462_at	0.000834083	down	1.22247	-1.22247	GLRA2
219933_at	0.00692265	up	1.16068	1.16068	GLRX2
205531_s_at	0.00357124	down	1.15321	-1.15321	GLS2
38892_at	0.0156802	up	1.2482	1.2482	GLTSCR1L
200648_s_at	0.0330063	up	1.94201	1.94201	GLUL
202543_s_at	0.0393087	up	1.23674	1.23674	GMFB
204220_at	0.00855167	up	1.40581	1.40581	GMFG
208000_at	0.0156802	down	1.18052	-1.18052	GML
204187_at	0.0275895	down	1.1554	-1.1554	GMPR
201179_s_at	0.0156802	up	1.4055	1.4055	GNAI3
210604_at	0.0229575	down	1.15304	-1.15304	GNAT2
200744_s_at	0.0393087	up	1.30289	1.30289	GNB1
201921_at	0.0275895	up	1.3547	1.3547	GNG10
204115_at	0.0393087	up	1.28965	1.28965	GNG11
217850_at	0.0105152	up	1.25481	1.25481	GNL3
201956_s_at	0.0330063	up	1.14879	1.14879	GNPAT
212959_s_at	0.0128702	up	1.50542	1.50542	GNPTAB
218241_at	0.0128702	up	1.25992	1.25992	GOLGA5
213212_x_at	0.00557799	up	1.21141	1.21141	GOLGA6L10
210424_s_at	0.0156465	down	1.15198	-1.15198	GOLGA8A
204630_s_at	0.0393087	up	1.15099	1.15099	GOSR1
208308_s_at	0.0275895	up	1.25483	1.25483	GPI
209167_at	0.0190165	up	1.21376	1.21376	GPM6B
201141_at	0.0330063	up	1.44039	1.44039	GPNMB
211659_at	0.00357124	down	1.21161	-1.21161	GPR135
221299_at	0.00434518	down	1.19095	-1.19095	GPR173
221288_at	0.00853021	down	1.16487	-1.16487	GPR22
221363_x_at	0.00224403	down	1.15117	-1.15117	GPR25
221306_at	0.00049507	down	1.16749	-1.16749	GPR27
207055_at	0.00620089	down	1.18752	-1.18752	GPR37L1
221313_at	0.00398755	down	1.16811	-1.16811	GPR52
206582_s_at	0.0105152	down	1.21568	-1.21568	GPR56
203108_at	0.0190165	down	1.18886	-1.18886	GPRC5A
219327_s_at	0.0229575	down	1.15536	-1.15536	GPRC5C
221297_at	0.00855167	down	1.22603	-1.22603	GPRC5D
206534_at	0.00557799	down	1.17298	-1.17298	GRIN2A
212090_at	0.0128702	up	1.21881	1.21881	GRINA
208041_at	0.00557799	down	1.17919	-1.17919	GRK1
208035_at	0.0128702	down	1.18832	-1.18832	GRM6
206326_at	0.00690442	down	1.15465	-1.15465	GRP
207929_at	0.000380365	down	1.21291	-1.21291	GRPR
213142_x_at	0.0330063	up	1.44835	1.44835	GSAP
632_at	0.00224403	down	1.15844	-1.15844	GSK3A
209945_s_at	0.0105152	up	1.18017	1.18017	GSK3B
217751_at	0.0330063	up	1.20483	1.20483	GSTK1
205752_s_at	0.0156802	down	1.16676	-1.16676	GSTM5
208066_s_at	0.0156802	up	1.2032	1.2032	GTF2B
202451_at	0.0190165	up	1.21106	1.21106	GTF2H1
213357_at	0.0392449	up	1.16595	1.16595	GTF2H5
204315_s_at	0.00556259	down	1.19608	-1.19608	GTSE1
207502_at	0.000380365	down	1.16366	-1.16366	GUCA2B
200075_s_at	0.0128702	up	1.15873	1.15873	GUK1
202605_at	0.0393087	up	1.3551	1.3551	GUSB
207168_s_at	0.0156802	up	1.39502	1.39502	H2AFY
213826_s_at	0.0128702	down	1.17714	-1.17714	H3F3A
206010_at	0.0105152	down	1.17329	-1.17329	HABP2
220138_at	0.00853021	down	1.14736	-1.14736	HAND1
36888_at	0.00138379	down	1.21942	-1.21942	HAUS5
213334_x_at	0.0156802	down	1.32695	-1.32695	HAUS7
220807_at	0.0104901	down	1.1736	-1.1736	HBQ1
205220_at	0.0393087	up	1.35894	1.35894	HCAR3
203745_at	0.00107494	up	1.32019	1.32019	HCCS
202957_at	0.0190165	up	1.23972	1.23972	HCLS1
203430_at	0.0105152	up	1.18578	1.18578	HEBP2
216830_at	0.00855167	down	1.16055	-1.16055	HERC2
201765_s_at	0.0105152	up	1.35116	1.35116	HEXA
201944_at	0.0229575	up	1.39141	1.39141	HEXB
217845_x_at	0.0172416	up	1.18184	1.18184	HIGD1A
206110_at	0.00176634	down	1.29091	-1.29091	HIST1H3H
202708_s_at	0.00224403	down	1.19466	-1.19466	HIST2H2BE
202934_at	0.0156802	up	1.67099	1.67099	HK2
212671_s_at	0.0190165	up	1.82453	1.82453	HLA-DQA1
215193_x_at	0.0393087	up	1.42497	1.42497	HLA-DRB1
214438_at	0.0105152	up	1.24031	1.24031	HLX
218152_at	0.00138379	up	1.17625	1.17625	HMG20A
208808_s_at	0.0275895	up	1.3652	1.3652	HMGB2
205822_s_at	0.0301401	down	1.14862	-1.14862	HMGCS1
218623_at	0.00155332	down	1.14998	-1.14998	HMP19
205313_at	0.00692265	down	1.17872	-1.17872	HNF1B
204110_at	0.0229131	down	1.14528	-1.14528	HNMT
211929_at	0.0275895	up	1.28807	1.28807	HNRNPA3
200014_s_at	0.00282856	up	1.26453	1.26453	HNRNPC
200073_s_at	0.012841	up	1.1825	1.1825	HNRNPD
201031_s_at	0.00855167	up	1.34636	1.34636	HNRNPH1
201132_at	0.0156802	up	1.42631	1.42631	HNRNPH2
200072_s_at	0.00946502	up	1.17763	1.17763	HNRNPM
200593_s_at	0.0275895	up	1.183	1.183	HNRNPU
218780_at	0.00121816	down	1.22661	-1.22661	HOOK2
214457_at	0.00557799	down	1.15343	-1.15343	HOXA2
206289_at	0.00692265	down	1.15519	-1.15519	HOXA4
213844_at	0.0190165	down	1.16543	-1.16543	HOXA5
206024_at	0.00946502	down	1.16139	-1.16139	HPD
202854_at	0.0393087	up	1.37148	1.37148	HPRT1
220927_s_at	0.0229131	down	1.17498	-1.17498	HPSE2
217989_at	0.00557799	up	1.47052	1.47052	HSD17B11
206985_at	0.00692265	down	1.19026	-1.19026	HSD17B3
201413_at	0.0190165	up	1.36149	1.36149	HSD17B4
210211_s_at	0.00283754	up	1.3226	1.3226	HSP90AA1
216449_x_at	0.0359799	up	1.16371	1.16371	HSP90B1
210189_at	0.00620089	down	1.14892	-1.14892	HSPA1L
117_at	0.00357124	up	1.22671	1.22671	HSPA6
214767_s_at	0.0128702	down	1.16477	-1.16477	HSPB6
218934_s_at	0.0275895	down	1.44476	-1.44476	HSPB7
205133_s_at	0.0330063	up	1.22945	1.22945	HSPE1
210799_at	0.00442201	down	1.19733	-1.19733	HTR1B
216615_s_at	0.00447365	down	1.16112	-1.16112	HTR3A
221084_at	0.00352811	down	1.19432	-1.19432	HTR3B
207577_at	0.00551651	down	1.17323	-1.17323	HTR4
216099_at	0.00767883	down	1.20756	-1.20756	HTR7P1
210619_s_at	0.00283754	down	1.20892	-1.20892	HYAL1
210970_s_at	0.0190165	up	1.23361	1.23361	IBTK
204002_s_at	0.00447365	down	1.15643	-1.15643	ICA1
202637_s_at	0.0156802	up	1.1489	1.1489	ICAM1
203327_at	0.00855167	up	1.17192	1.17192	IDE
201193_at	0.0156802	up	1.56128	1.56128	IDH1
218611_at	0.00692265	up	1.38492	1.38492	IER5
206332_s_at	0.0227802	up	1.39505	1.39505	IFI16
208344_x_at	0.000733411	down	1.20543	-1.20543	IFNA1
201642_at	0.0393087	up	1.23869	1.23869	IFNGR2
202410_x_at	0.00447365	down	1.2429	-1.2429	IGF2
215712_s_at	0.0208646	down	1.15362	-1.15362	IGFALS
201508_at	0.00357124	up	1.41517	1.41517	IGFBP4
211693_at	0.0105152	down	1.18627	-1.18627	IGH
206660_at	0.0156802	down	1.16872	-1.16872	IGLL1
209341_s_at	0.0156802	up	1.21712	1.21712	IKBKB
204912_at	0.0393087	up	1.29406	1.29406	IL10RA
209575_at	0.0128702	up	1.41355	1.41355	IL10RB
204773_at	0.0229575	down	1.1993	-1.1993	IL11RA
207844_at	0.0393087	down	1.15058	-1.15058	IL13
206295_at	0.00317533	up	1.21574	1.21574	IL18
220745_at	0.0427582	down	1.14608	-1.14608	IL19
205291_at	0.00283754	down	1.16762	-1.16762	IL2RB
221404_at	0.0115858	down	1.19075	-1.19075	IL36A
214935_at	0.0128702	down	1.18806	-1.18806	IL4I1
205945_at	0.0156802	up	1.31489	1.31489	IL6R
202859_x_at	0.0330063	up	1.89792	1.89792	IL8
200955_at	0.00447365	up	1.21433	1.21433	IMMT
203011_at	0.0128702	up	1.2229	1.2229	IMPA1
205981_s_at	0.00447365	up	1.15656	1.15656	ING2
210141_s_at	0.00176024	down	1.1761	-1.1761	INHA
213651_at	0.000837348	down	1.18024	-1.18024	INPP5J
207851_s_at	0.00556259	down	1.19968	-1.19968	INSR
213817_at	0.0128702	up	1.21467	1.21467	IRAK3
202597_at	0.0275895	down	1.22444	-1.22444	IRF6
204057_at	0.0393087	up	1.29836	1.29836	IRF8
222240_s_at	0.0190165	down	1.23216	-1.23216	ISYNA1
214148_at	0.0229575	down	1.15197	-1.15197	ITFG2
206766_at	0.0330063	down	1.33805	-1.33805	ITGA10
206009_at	0.00767883	down	1.16602	-1.16602	ITGA9
202351_at	0.0275895	up	1.25056	1.25056	ITGAV
203336_s_at	0.0393087	up	1.21142	1.21142	ITGB1BP1
205718_at	0.0128702	up	1.2225	1.2225	ITGB7
204987_at	0.00692265	down	1.18317	-1.18317	ITIH2
37201_at	0.00283754	down	1.23617	-1.23617	ITIH4
214599_at	0.00176634	down	1.24097	-1.24097	IVL
201362_at	0.00176634	up	1.71575	1.71575	IVNS1ABP
201648_at	0.0190165	up	1.24753	1.24753	JAK1
221763_at	0.0251342	up	1.22056	1.22056	JMJD1C
200048_s_at	0.0208646	up	1.17191	1.17191	JTB
217511_at	0.0427582	down	1.15858	-1.15858	KAZALD1
217938_s_at	0.0393087	up	1.15921	1.15921	KCMF1
221413_at	0.00557799	down	1.15506	-1.15506	KCNAB3
208123_at	0.0393087	down	1.22721	-1.22721	KCNB2
207600_at	0.0156802	down	1.17689	-1.17689	KCNC3
208514_at	0.0128702	down	1.15703	-1.15703	KCNE1
211053_at	0.0190165	down	1.14735	-1.14735	KCNG1
207635_s_at	0.0105152	down	1.15763	-1.15763	KCNH1
206692_at	0.0128702	down	1.15219	-1.15219	KCNJ10
210119_at	0.0393087	up	1.1797	1.1797	KCNJ15
220540_at	0.0275895	down	1.14961	-1.14961	KCNK15
210261_at	0.0105152	down	1.17322	-1.17322	KCNK2
205952_at	0.0330063	down	1.1488	-1.1488	KCNK3
209948_at	0.0393087	down	1.29562	-1.29562	KCNMB1
206231_at	0.00107899	down	1.16092	-1.16092	KCNN1
205902_at	0.0330063	down	1.19801	-1.19801	KCNN3
206573_at	0.00447365	down	1.21366	-1.21366	KCNQ3
221083_at	0.00556259	down	1.14899	-1.14899	KCNQ4
207366_at	0.00447365	down	1.23055	-1.23055	KCNS1
205968_at	0.0227802	down	1.17814	-1.17814	KCNS3
212188_at	0.0393087	up	1.3695	1.3695	KCTD12
200698_at	0.0393087	up	1.31018	1.31018	KDELR2
212689_s_at	0.00107899	up	1.44717	1.44717	KDM3A
202383_at	0.00138379	down	1.18581	-1.18581	KDM5C
206700_s_at	0.0156802	up	2.00564	2.00564	KDM5D
215527_at	0.0105152	down	1.221	-1.221	KHDRBS2
206478_at	0.0156802	down	1.31197	-1.31197	KIAA0125
202386_s_at	0.0156465	up	1.2655	1.2655	KIAA0430
209760_at	0.00447365	down	1.18798	-1.18798	KIAA0922
212942_s_at	0.0229575	up	1.28282	1.28282	KIAA1199
213316_at	0.0229575	up	1.15003	1.15003	KIAA1462
209244_s_at	0.00557799	down	1.20722	-1.20722	KIF1C
204411_at	0.000646749	down	1.17842	-1.17842	KIF21B
203943_at	0.0275391	up	1.16131	1.16131	KIF3B
217318_x_at	0.0275895	down	1.15895	-1.15895	KIR2DL1
211397_x_at	0.0393087	down	1.14818	-1.14818	KIR2DL2
208122_x_at	0.00357124	down	1.19072	-1.19072	KIR2DS3
207314_x_at	0.0189777	down	1.17183	-1.17183	KIR3DL2
216428_x_at	0.0190165	down	1.14934	-1.14934	KIR3DX1
202393_s_at	0.00557799	up	1.44477	1.44477	KLF10
218486_at	0.00176634	up	1.38198	1.38198	KLF11
219157_at	0.0128702	up	1.24981	1.24981	KLHL2
214208_at	0.0128702	down	1.17669	-1.17669	KLHL35
221462_x_at	0.0105152	down	1.15079	-1.15079	KLK15
204733_at	0.00283754	down	1.22112	-1.22112	KLK6
213235_at	0.0393087	down	1.15761	-1.15761	KNOP1
201088_at	0.0229575	up	1.39483	1.39483	KPNA2
208974_x_at	0.0190165	up	1.31908	1.31908	KPNB1
204009_s_at	0.00767883	up	1.27158	1.27158	KRAS
218303_x_at	0.00317533	up	1.259	1.259	KRCC1
34031_i_at	0.0105152	up	1.36167	1.36167	KRIT1
205900_at	0.0156465	down	1.17382	-1.17382	KRT1
217325_at	0.00855167	down	1.17072	-1.17072	KRT3
207716_at	0.0330063	down	1.14964	-1.14964	KRT38
209016_s_at	0.0172416	down	1.1801	-1.1801	KRT7
213711_at	0.00176634	down	1.17567	-1.17567	KRT81
215189_at	0.000251101	down	1.19363	-1.19363	KRT86
216821_at	0.0301401	down	1.16694	-1.16694	KRT8P11
220978_at	0.000219472	down	1.14769	-1.14769	KRTAP1-3
200914_x_at	0.0105152	up	1.39179	1.39179	KTN1
215502_at	0.0393087	down	1.16375	-1.16375	LA16c-381G6.1
203287_at	0.00684986	down	1.17164	-1.17164	LAD1
206486_at	0.00176634	down	1.21399	-1.21399	LAG3
222346_at	0.00446071	down	1.22656	-1.22656	LAMA1
202202_s_at	0.0105152	up	1.50855	1.50855	LAMA4
201505_at	0.0156802	up	1.60012	1.60012	LAMB1
200770_s_at	0.00692265	up	1.15647	1.15647	LAMC1
200821_at	0.0330063	up	1.3607	1.3607	LAMP2
217971_at	0.0190165	up	1.35332	1.35332	LAMTOR3
212714_at	0.0393087	up	1.15241	1.15241	LARP4
201795_at	0.00855167	up	1.30772	1.30772	LBR
212531_at	0.0189777	down	1.15464	-1.15464	LCN2
206945_at	0.00283754	down	1.21913	-1.21913	LCT
202067_s_at	0.00283754	down	1.17505	-1.17505	LDLR
204454_at	0.0156802	down	1.2996	-1.2996	LDOC1
218717_s_at	0.000646749	down	1.19407	-1.19407	LEPREL1
208933_s_at	0.0105152	up	1.49159	1.49159	LGALS8
221670_s_at	0.00224403	down	1.19368	-1.19368	LHX3
208333_at	0.00690442	down	1.17156	-1.17156	LHX5
210152_at	0.0393087	up	1.40866	1.40866	LILRB4
202193_at	0.00317533	up	1.19708	1.19708	LIMK2
206606_at	0.00357124	down	1.14813	-1.14813	LIPC
206123_at	0.00176634	down	1.2058	-1.2058	LLGL1
204424_s_at	0.0105152	down	1.41126	-1.41126	LMO3
221847_at	0.0128702	up	1.18712	1.18712	LOC100129361
221186_at	0.0104901	down	1.16174	-1.16174	LOC100131532
217442_at	0.0156465	down	1.15841	-1.15841	LOC100131825
215110_at	0.00447365	down	1.15334	-1.15334	LOC100288974
215160_x_at	0.0116129	up	1.16819	1.16819	LOC100289097
59433_at	0.0156802	down	1.17512	-1.17512	LOC100506453
206302_s_at	0.0156802	up	1.24972	1.24972	LOC100996752
201103_x_at	0.0393087	up	1.15131	1.15131	LOC101059961
220571_at	0.00446071	down	1.16869	-1.16869	LOC101060179
222096_x_at	0.00692265	down	1.15158	-1.15158	LOC101060414
200833_s_at	0.0392449	up	1.24641	1.24641	LOC101060439
201008_s_at	0.0275895	up	1.49419	1.49419	LOC101060503
214113_s_at	0.00557799	up	1.24443	1.24443	LOC101060541
213248_at	0.00557799	down	1.15749	-1.15749	LOC730101
215756_at	0.00176634	down	1.17767	-1.17767	LOC730227
220449_at	0.0156465	down	1.15451	-1.15451	LOC79015
218589_at	0.0392449	up	1.23716	1.23716	LPAR6
202651_at	0.0156802	up	1.30076	1.30076	LPGAT1
219732_at	0.00107899	down	1.21073	-1.21073	LPPR1
220235_s_at	0.0229575	up	1.15659	1.15659	LRIF1
211353_at	0.0104901	down	1.18477	-1.18477	LRIT1
219631_at	0.00855167	up	1.19923	1.19923	LRP12
201186_at	0.0330063	up	1.14844	1.14844	LRPAP1
218550_s_at	0.00357124	down	1.15638	-1.15638	LRRC20
212904_at	0.0393087	up	1.16494	1.16494	LRRC47
212131_at	0.00692265	up	1.38411	1.38411	LSM14A
203523_at	0.0156802	up	1.29924	1.29924	LSP1
204682_at	0.00692265	down	1.34949	-1.34949	LTBP2
204442_x_at	0.0330063	down	1.31346	-1.31346	LTBP4
201744_s_at	0.0156802	up	1.592	1.592	LUM
220665_at	0.000646749	down	1.17934	-1.17934	LUZP4
207114_at	0.00447365	down	1.15427	-1.15427	LY6G6C
210370_s_at	0.00221445	down	1.22527	-1.22527	LY9
206584_at	0.0330063	up	1.41155	1.41155	LY96
203007_x_at	0.0393087	up	1.35325	1.35325	LYPLA1
213975_s_at	0.0229575	up	1.66407	1.66407	LYZ
218559_s_at	0.0393087	up	1.50213	1.50213	MAFB
36711_at	0.0393087	up	1.42768	1.42768	MAFF
215932_at	0.0392449	down	1.14684	-1.14684	MAGEC2
219894_at	0.00447365	down	1.15839	-1.15839	MAGEL2
208785_s_at	0.0275895	up	1.22887	1.22887	MAP1LC3B
205027_s_at	0.0251342	up	1.21149	1.21149	MAP3K8
204813_at	0.00198535	down	1.1642	-1.1642	MAPK10
212497_at	0.00692265	down	1.15045	-1.15045	MAPK1IP1L
207121_s_at	0.0156802	up	1.20034	1.20034	MAPK6
210477_x_at	0.00283754	down	1.22555	-1.22555	MAPK8
203218_at	0.0427582	up	1.156	1.156	MAPK9
203928_x_at	0.0190165	down	1.19122	-1.19122	MAPT
218865_at	0.00107899	down	1.18384	-1.18384	MARC1
202653_s_at	0.00692265	up	1.21842	1.21842	MARCH7
202568_s_at	0.0390536	up	1.15508	1.15508	MARK3
200768_s_at	0.008466	up	1.16915	1.16915	MAT2A
202484_s_at	0.0105152	up	1.39268	1.39268	MBD2
209579_s_at	0.00557799	up	1.29819	1.29819	MBD4
209086_x_at	0.0393087	down	1.23692	-1.23692	MCAM
212245_at	0.0229131	up	1.38747	1.38747	MCFD2
221354_s_at	0.00447365	down	1.15724	-1.15724	MCHR1
212269_s_at	0.00855167	up	1.19196	1.19196	MCM3AP
218163_at	0.0393087	up	1.21278	1.21278	MCTS1
220094_s_at	0.00557799	up	1.29275	1.29275	MCUR1
211675_s_at	0.0128702	up	1.30452	1.30452	MDFIC
209036_s_at	0.00855167	up	1.19037	1.19037	MDH2
204058_at	0.00224403	up	1.3118	1.3118	ME1
218664_at	0.00283754	down	1.16933	-1.16933	MECR
203496_s_at	0.00557799	down	1.15228	-1.15228	MED1
213043_s_at	0.00106288	up	1.18664	1.18664	MED24
218438_s_at	0.0393087	up	1.23504	1.23504	MED28
219318_x_at	0.00150979	down	1.15682	-1.15682	MED31
212713_at	0.0393087	down	1.37942	-1.37942	MFAP4
205144_at	0.00155882	down	1.2057	-1.2057	MFSD7
201126_s_at	0.00855167	up	1.22261	1.22261	MGAT1
208058_s_at	0.00137882	down	1.16797	-1.16797	MGAT3
202291_s_at	0.0393087	down	1.31171	-1.31171	MGP
218376_s_at	0.0105152	up	1.31692	1.31692	MICAL1
212410_at	0.00692265	up	1.30186	1.30186	MICU2
218251_at	0.0359799	up	1.16325	1.16325	MID1IP1
217871_s_at	0.0393087	up	1.26386	1.26386	MIF
217513_at	0.0190165	up	1.22722	1.22722	MILR1
209241_x_at	0.0156802	down	1.16226	-1.16226	MINK1
209585_s_at	0.0251342	up	1.18027	1.18027	MINPP1
206860_s_at	0.0141826	up	1.17491	1.17491	MIOS
216240_at	0.0190165	down	1.15402	-1.15402	MIR1204
221580_s_at	0.0229131	up	1.26999	1.26999	MIR1304
220990_s_at	0.0393087	up	1.45057	1.45057	MIR21
216808_at	0.0275895	down	1.15746	-1.15746	MIR622
207233_s_at	0.0105152	up	1.33016	1.33016	MITF
208512_s_at	0.00357124	down	1.18975	-1.18975	MLLT4
207473_at	0.0105152	down	1.16664	-1.16664	MLN
203414_at	0.0190165	up	1.37009	1.37009	MMD
219091_s_at	0.0393087	down	1.16822	-1.16822	MMRN2
204959_at	0.0275895	up	1.5899	1.5899	MNDA
218024_at	0.0128702	up	1.19015	1.19015	MPC1
202974_at	0.0393087	up	1.30559	1.30559	MPP1
206186_at	0.00174205	down	1.15396	-1.15396	MPP3
210280_at	0.00620089	down	1.16359	-1.16359	MPZ
204438_at	0.0330063	up	1.62203	1.62203	MRC1
212199_at	0.0172416	up	1.23509	1.23509	MRFAP1L1
204386_s_at	0.0190165	up	1.19121	1.19121	MRP63
218049_s_at	0.00283754	up	1.18261	1.18261	MRPL13
221936_x_at	0.00283754	down	1.24463	-1.24463	MRPL41
209609_s_at	0.0128702	up	1.25099	1.25099	MRPL9
218106_s_at	0.00557799	up	1.18465	1.18465	MRPS10
217942_at	0.00138379	up	1.21829	1.21829	MRPS35
202911_at	0.0229575	up	1.15812	1.15812	MSH6
206333_at	0.0128702	down	1.15531	-1.15531	MSI1
205455_at	0.0104901	down	1.1582	-1.1582	MST1R
205555_s_at	0.00855167	down	1.1681	-1.1681	MSX2
205970_at	0.00352811	down	1.16811	-1.16811	MT3
203444_s_at	0.0227802	down	1.16979	-1.16979	MTA2
217772_s_at	0.0116129	up	1.15779	1.15779	MTCH2
203345_s_at	0.0105152	up	1.21533	1.21533	MTF2
214429_at	0.00692265	up	1.28859	1.28859	MTMR6
203774_at	0.0156802	up	1.24814	1.24814	MTR
213978_at	0.00398755	down	1.15337	-1.15337	MTSS1L
214087_s_at	0.00221445	down	1.15332	-1.15332	MYBPC1
207915_at	0.00174205	down	1.20941	-1.20941	MYCL2
212372_at	0.00692265	down	1.66076	-1.66076	MYH10
221659_s_at	0.0116129	down	1.25817	-1.25817	MYL10
202555_s_at	0.0330063	down	1.39237	-1.39237	MYLK
211916_s_at	0.00946502	down	1.15881	-1.15881	MYO1A
32811_at	0.00855167	down	1.18282	-1.18282	MYO1C
204527_at	0.0393087	up	1.20735	1.20735	MYO5A
219509_at	0.00176024	down	1.27048	-1.27048	MYOZ1
221286_s_at	0.0330063	down	1.46132	-1.46132	MZB1
32069_at	0.0105152	up	1.14609	1.14609	N4BP1
202258_s_at	0.00442201	up	1.16116	1.16116	N4BP2L2
210603_at	0.00557799	down	1.17932	-1.17932	NAA11
219378_at	0.0359799	up	1.18399	1.18399	NAA16
219119_at	0.0330063	up	1.15601	1.15601	NAA38
205090_s_at	0.0105152	up	1.20846	1.20846	NAGPA
218189_s_at	0.0190165	up	1.19853	1.19853	NANS
219862_s_at	0.000497167	up	1.20604	1.20604	NARF
205147_x_at	0.0104901	up	1.35526	1.35526	NCF4
217045_x_at	0.000837348	down	1.15303	-1.15303	NCR2
219899_x_at	0.00283754	down	1.16298	-1.16298	NDOR1
200632_s_at	0.00357124	up	1.22691	1.22691	NDRG1
201304_at	0.00692265	up	1.35252	1.35252	NDUFA5
202077_at	0.0104901	up	1.14659	1.14659	NDUFAB1
206790_s_at	0.00283754	up	1.19722	1.19722	NDUFB1
218200_s_at	0.0275391	up	1.17175	1.17175	NDUFB2
203621_at	0.0128702	up	1.20419	1.20419	NDUFB5
201740_at	0.00557799	up	1.15239	1.15239	NDUFS3
209303_at	0.0393087	up	1.16892	1.16892	NDUFS4
202941_at	0.0330063	up	1.20623	1.20623	NDUFV2
205054_at	0.0190165	down	1.16401	-1.16401	NEB
210720_s_at	0.000834083	down	1.17379	-1.17379	NECAB3
204634_at	0.00155882	up	1.17	1.17	NEK4
220607_x_at	0.0127535	up	1.16761	1.16761	NELFCD
213673_x_at	0.0330063	down	1.17584	-1.17584	NENF
218888_s_at	0.0330063	up	1.14616	1.14616	NETO2
210271_at	0.00138379	down	1.24488	-1.24488	NEUROD2
221318_at	0.0330063	down	1.1682	-1.1682	NEUROD4
208196_x_at	0.0273881	down	1.17435	-1.17435	NFATC1
201146_at	0.0229575	up	1.19401	1.19401	NFE2L2
206929_s_at	0.0190165	down	1.18797	-1.18797	NFIC
203574_at	0.0105152	up	1.30323	1.30323	NFIL3
206814_at	0.0229575	down	1.18114	-1.18114	NGF
202007_at	0.0392449	up	1.25595	1.25595	NID1
204114_at	0.0393087	up	1.26888	1.26888	NID2
212129_at	0.0393087	up	1.1542	1.1542	NIPA2
203866_at	0.0156802	down	1.18513	-1.18513	NLE1
219726_at	0.0128702	down	1.15708	-1.15708	NLGN3
219147_s_at	0.0329494	up	1.24045	1.24045	NMRK1
221051_s_at	0.00280173	down	1.16541	-1.16541	NMRK2
201157_s_at	0.00557799	up	1.2711	1.2711	NMT1
220066_at	0.00283754	up	1.26727	1.26727	NOD2
218244_at	0.0105152	up	1.23266	1.23266	NOL8
205581_s_at	0.0141826	down	1.17368	-1.17368	NOS3
202443_x_at	0.000733411	up	1.23935	1.23935	NOTCH2
214722_at	0.00855167	up	1.27294	1.27294	NOTCH2NL
220641_at	0.0105152	down	1.14773	-1.14773	NOX5
221300_at	0.00028962	down	1.21651	-1.21651	NPAP1
202679_at	0.0128702	up	1.53181	1.53181	NPC1
220106_at	0.0128702	down	1.18	-1.18	NPC1L1
200701_at	0.0330063	up	1.31669	1.31669	NPC2
201454_s_at	0.00557799	up	1.1628	1.1628	NPEPPS
204538_x_at	0.00692265	down	1.23021	-1.23021	NPIPA1
221210_s_at	0.0128702	up	1.76096	1.76096	NPL
206801_at	0.0190165	down	1.15863	-1.15863	NPPB
32625_at	0.0128702	down	1.31911	-1.31911	NPR1
208379_x_at	0.00107899	down	1.19262	-1.19262	NPY2R
203814_s_at	0.0275895	up	1.48703	1.48703	NQO2
206410_at	0.00855167	down	1.14868	-1.14868	NR0B2
207978_s_at	0.0172416	down	1.15673	-1.15673	NR4A3
202599_s_at	0.0116129	up	1.58013	1.58013	NRIP1
219557_s_at	0.0330063	up	1.16021	1.16021	NRIP3
209569_x_at	0.0105152	down	1.17366	-1.17366	NSG1
203269_at	0.0330063	up	1.2259	1.2259	NSMAF
209155_s_at	0.00447365	up	1.28233	1.28233	NT5C2
218051_s_at	0.0128702	up	1.19346	1.19346	NT5DC2
218786_at	0.0156465	down	1.14727	-1.14727	NT5DC3
213061_s_at	0.00620089	up	1.34949	1.34949	NTAN1
208005_at	0.00692265	down	1.203	-1.203	NTN1
202184_s_at	0.0156802	up	1.20615	1.20615	NUP133
202097_at	0.0208646	up	1.26969	1.26969	NUP153
218014_at	0.00855167	up	1.22318	1.22318	NUP85
209230_s_at	0.0190165	up	1.35456	1.35456	NUPR1
218039_at	0.0330063	up	1.20488	1.20488	NUSAP1
220645_at	0.00174205	down	1.20406	-1.20406	NXPE4
221991_at	0.00855167	down	1.16505	-1.16505	NXPH3
221967_at	0.00447365	down	1.18621	-1.18621	NXPH4
209628_at	0.0156802	up	1.19998	1.19998	NXT2
213322_at	0.012841	up	1.16865	1.16865	OARD1
206498_at	0.000837348	down	1.22742	-1.22742	OCA2
213125_at	0.0190165	up	1.35239	1.35239	OLFML2B
221361_at	0.0105152	down	1.15011	-1.15011	OMP
207676_at	0.0190165	down	1.19731	-1.19731	ONECUT2
206215_at	0.00498418	down	1.17339	-1.17339	OPCML
207553_at	0.00198535	down	1.1458	-1.1458	OPRK1
221339_at	0.00690442	down	1.16506	-1.16506	OR10C1
208558_at	0.0227802	down	1.16404	-1.16404	OR10H1
208520_at	0.0301401	down	1.19935	-1.19935	OR10H3
208098_at	0.0128702	down	1.20573	-1.20573	OR12D3
221375_at	0.0156802	down	1.14835	-1.14835	OR1G1
208573_s_at	0.0128702	down	1.1594	-1.1594	OR2H2
208521_at	0.0156802	down	1.17074	-1.17074	OR5I1
216476_at	0.0190165	down	1.16209	-1.16209	OR7E91P
218304_s_at	0.0190165	up	1.29429	1.29429	OSBPL11
212582_at	0.0229575	up	1.62219	1.62219	OSBPL8
221209_s_at	0.00557799	down	1.17711	-1.17711	OTOR
220583_at	0.0393087	down	1.14522	-1.14522	OTTHUMG00000165624
205703_at	0.0128702	down	1.17927	-1.17927	OTTHUMG00000168724
216597_at	0.0251342	down	1.19648	-1.19648	OTTHUMG00000174718
222080_s_at	0.012841	down	1.15835	-1.15835	OTTHUMG00000175899
220031_at	0.00692265	down	1.16608	-1.16608	OTUD7B
205432_at	0.0105152	down	1.1596	-1.1596	OVGP1
207576_x_at	0.00283754	down	1.19824	-1.19824	OXT
206277_at	0.00317533	down	1.17724	-1.17724	P2RY2
207543_s_at	0.00357124	up	1.37747	1.37747	P4HA1
215823_x_at	0.0141826	up	1.19311	1.19311	PABPC1
216668_at	0.00692265	down	1.19266	-1.19266	PABPC1P1
208113_x_at	0.00283754	up	1.25132	1.25132	PABPC3
201064_s_at	0.0190165	up	1.30855	1.30855	PABPC4
220779_at	0.00497007	down	1.16984	-1.16984	PADI3
211918_x_at	0.0128702	down	1.14845	-1.14845	PAPPA2
203058_s_at	0.00357124	up	1.27129	1.27129	PAPSS2
202239_at	0.0393087	up	1.17097	1.17097	PARP4
204476_s_at	0.00855167	down	1.15218	-1.15218	PC
205663_at	0.0189777	down	1.1716	-1.1716	PCBP3
211870_s_at	0.0330063	down	1.16582	-1.16582	PCDHA3
208504_x_at	0.00317533	down	1.20554	-1.20554	PCDHB11
221410_x_at	0.0128702	down	1.18457	-1.18457	PCDHB3
211880_x_at	0.00398755	down	1.15579	-1.15579	PCDHGA1
211876_x_at	0.00357124	down	1.16739	-1.16739	PCDHGA10
203378_at	0.0390536	up	1.19073	1.19073	PCF11
219295_s_at	0.0156802	up	1.5458	1.5458	PCOLCE2
218676_s_at	0.0188614	up	1.20558	1.20558	PCTP
210907_s_at	0.0393087	up	1.29757	1.29757	PDCD10
221110_x_at	0.00282856	down	1.18827	-1.18827	PDE11A
208591_s_at	0.0208646	down	1.14661	-1.14661	PDE3B
203369_x_at	0.0190165	down	1.17301	-1.17301	PDLIM7
220236_at	0.012841	down	1.14792	-1.14792	PDPR
220555_s_at	0.00224403	down	1.15979	-1.15979	PDZD7
219630_at	0.00447365	down	1.22226	-1.22226	PDZK1IP1
220008_at	0.00767883	down	1.16471	-1.16471	PEAK1
36829_at	0.0128702	down	1.21681	-1.21681	PER1
219642_s_at	0.0105152	down	1.1692	-1.1692	PEX5L
207537_at	0.00557799	down	1.1762	-1.1762	PFKFB1
202464_s_at	0.0105152	up	1.35532	1.35532	PFKFB3
201037_at	0.0330063	up	1.17958	1.17958	PFKP
205736_at	0.0105152	down	1.19233	-1.19233	PGAM2
205261_at	0.00398755	down	1.17847	-1.17847	PGC
201118_at	0.0330063	up	1.48266	1.48266	PGD
220944_at	0.0229131	down	1.18142	-1.18142	PGLYRP4
201600_at	0.00855167	up	1.15398	1.15398	PHB2
212542_s_at	0.0251342	up	1.14842	1.14842	PHIP
209438_at	0.0156802	down	1.20041	-1.20041	PHKA2
202738_s_at	0.0229575	up	1.24646	1.24646	PHKB
217996_at	0.00855167	up	1.43182	1.43182	PHLDA1
209345_s_at	0.0190165	up	1.2135	1.2135	PI4K2A
205077_s_at	0.00557799	up	1.27408	1.27408	PIGF
204213_at	0.0104901	down	1.15933	-1.15933	PIGR
204369_at	0.0229575	up	1.18951	1.18951	PIK3CA
203879_at	0.0301401	up	1.15374	1.15374	PIK3CD
213111_at	0.00557799	up	1.30587	1.30587	PIKFYVE
207391_s_at	0.00925724	down	1.17966	-1.17966	PIP5K1A
207858_s_at	0.000837348	down	1.23399	-1.23399	PKLR
201251_at	0.0229575	up	1.22407	1.22407	PKM
204458_at	0.0393087	up	1.26063	1.26063	PLA2G15
214750_at	0.00855167	down	1.19372	-1.19372	PLAC4
202924_s_at	0.00244394	down	1.15852	-1.15852	PLAGL2
205125_at	0.00692265	down	1.18594	-1.18594	PLCD1
219011_at	0.0392449	down	1.14911	-1.14911	PLEKHA4
205093_at	0.008466	down	1.17614	-1.17614	PLEKHA6
201410_at	0.0393087	up	1.40685	1.40685	PLEKHB2
220073_s_at	0.00223662	down	1.14553	-1.14553	PLEKHG6
202122_s_at	0.00283754	up	1.25829	1.25829	PLIN3
204519_s_at	0.0128702	down	1.17035	-1.17035	PLLP
200827_at	0.0393087	up	1.22374	1.22374	PLOD1
202619_s_at	0.00855167	up	1.42258	1.42258	PLOD2
201136_at	0.0204923	up	1.22628	1.22628	PLP2
38671_at	0.0393087	up	1.25769	1.25769	PLXND1
210139_s_at	0.00692265	up	1.32512	1.32512	PMP22
218224_at	0.0275895	up	1.31897	1.31897	PNMA1
220923_s_at	0.0127535	down	1.18191	-1.18191	PNMA3
205901_at	0.0156802	down	1.1519	-1.1519	PNOC
39854_r_at	0.00138379	down	1.20154	-1.20154	PNPLA2
209739_s_at	0.00280173	down	1.21153	-1.21153	PNPLA4
217769_s_at	0.0393087	up	1.20994	1.20994	POMP
202868_s_at	0.0229575	up	1.16721	1.16721	POP4
211660_at	0.00447365	down	1.15314	-1.15314	POU2F2
212841_s_at	0.0329494	up	1.15528	1.15528	PPFIBP2
200967_at	0.00138379	up	1.29186	1.29186	PPIB
201489_at	0.0229575	up	1.24092	1.24092	PPIF
208993_s_at	0.0275391	up	1.18018	1.18018	PPIG
203253_s_at	0.00138379	up	1.19814	1.19814	PPIP5K2
205938_at	0.00946502	down	1.18347	-1.18347	PPM1E
200726_at	0.0156802	up	1.26128	1.26128	PPP1CC
201957_at	0.0393087	down	1.42815	-1.42815	PPP1R12B
216347_s_at	0.00556259	down	1.16674	-1.16674	PPP1R13B
202165_at	0.0329494	up	1.15151	1.15151	PPP1R2
207377_at	0.00224403	down	1.16621	-1.16621	PPP1R2P9
208652_at	0.0229575	up	1.33375	1.33375	PPP2CA
207749_s_at	0.0116129	down	1.14894	-1.14894	PPP2R3A
218852_at	0.00855167	up	1.39337	1.39337	PPP2R3C
202186_x_at	0.0156802	down	1.1596	-1.1596	PPP2R5A
201594_s_at	0.00138379	up	1.21149	1.21149	PPP4R1
220654_at	0.0190165	down	1.14741	-1.14741	PPY2
217365_at	0.00551651	down	1.19605	-1.19605	PRAMEF11
207752_x_at	0.0156802	down	1.2127	-1.2127	PRB1
216881_x_at	0.00138379	down	1.20486	-1.20486	PRB4
217192_s_at	0.00692265	down	1.19737	-1.19737	PRDM1
220894_x_at	0.00283754	down	1.24142	-1.24142	PRDM12
220714_at	0.00925724	down	1.15535	-1.15535	PRDM14
208680_at	0.0330063	up	1.30371	1.30371	PRDX1
201923_at	0.0330063	up	1.25125	1.25125	PRDX4
200603_at	0.0128702	up	1.41873	1.41873	PRKAR1A
212555_at	0.00138379	down	1.21587	-1.21587	PRKAR1B
204842_x_at	0.0189777	up	1.17766	1.17766	PRKAR2A
208694_at	0.0104901	up	1.34345	1.34345	PRKDC
204060_s_at	0.0229575	up	1.18269	1.18269	PRKX
201300_s_at	0.00557799	up	1.45422	1.45422	PRNP
214203_s_at	0.0229575	down	1.14976	-1.14976	PRODH
208004_at	0.00138379	down	1.25093	-1.25093	PROL1
213729_at	0.0275895	up	1.16126	1.16126	PRPF40A
202126_at	0.00447365	up	1.30507	1.30507	PRPF4B
213847_at	0.012841	down	1.1813	-1.1813	PRPH
203401_at	0.00283754	up	1.3063	1.3063	PRPS2
219392_x_at	0.0229575	up	1.1922	1.1922	PRR11
204795_at	0.00282856	down	1.15017	-1.15017	PRR3
208132_x_at	0.0275895	down	1.18676	-1.18676	PRRC2A
211944_at	0.0105152	up	1.23656	1.23656	PRRC2C
205617_at	0.000837348	down	1.15035	-1.15035	PRRG2
220433_at	0.00283754	down	1.17885	-1.17885	PRRG3
205402_x_at	0.0275895	down	1.14839	-1.14839	PRSS2
214226_at	0.0330063	down	1.15286	-1.15286	PRSS53
212805_at	0.0229575	down	1.42863	-1.42863	PRUNE2
203460_s_at	0.0229575	up	1.48314	1.48314	PSEN1
208257_x_at	0.00224403	down	1.20913	-1.20913	PSG1
208134_x_at	0.0127535	down	1.18572	-1.18572	PSG2
204830_x_at	0.00138379	down	1.24735	-1.24735	PSG5
208106_x_at	0.00138379	down	1.22051	-1.22051	PSG6
207733_x_at	0.00442201	down	1.18345	-1.18345	PSG9
201532_at	0.0275895	up	1.27708	1.27708	PSMA3
203396_at	0.0156802	up	1.2152	1.2152	PSMA4
201114_x_at	0.0105152	up	1.21135	1.21135	PSMA7
200876_s_at	0.0156802	up	1.20812	1.20812	PSMB1
200786_at	0.00357124	up	1.21432	1.21432	PSMB7
201699_at	0.00692265	up	1.35178	1.35178	PSMC6
200830_at	0.00556259	up	1.15608	1.15608	PSMD2
200820_at	0.0128702	up	1.21343	1.21343	PSMD8
207805_s_at	0.000330622	up	1.21181	1.21181	PSMD9
212219_at	0.00853021	up	1.23924	1.23924	PSME4
220635_at	0.00176634	down	1.21562	-1.21562	PSORS1C2
205048_s_at	0.0393087	up	1.5009	1.5009	PSPH
221292_at	0.00028962	down	1.18585	-1.18585	PTCH2
201433_s_at	0.0330063	up	1.20822	1.20822	PTDSS1
204053_x_at	0.00357124	up	1.22656	1.22656	PTEN
217492_s_at	0.000837348	up	1.28377	1.28377	PTENP1
200627_at	0.0229575	up	1.22586	1.22586	PTGES3
205911_at	0.00557799	down	1.15466	-1.15466	PTH1R
208615_s_at	0.0275895	up	1.18574	1.18574	PTP4A2
212640_at	0.00556259	up	1.35393	1.35393	PTPLB
221840_at	0.0229575	up	1.39769	1.39769	PTPRE
201493_s_at	0.0393087	up	1.2763	1.2763	PUM2
208455_at	0.0127535	down	1.19582	-1.19582	PVRL1
201606_s_at	0.0156802	up	1.14861	1.14861	PWP1
221666_s_at	0.0275895	up	1.36532	1.36532	PYCARD
218944_at	0.00223662	down	1.24335	-1.24335	PYCRL
205577_at	0.0190165	down	1.1815	-1.1815	PYGM
216748_at	0.00442201	down	1.16427	-1.16427	PYHIN1
207080_s_at	0.00692265	down	1.14648	-1.14648	PYY
217846_at	0.00357124	up	1.21099	1.21099	QARS
219681_s_at	0.0190165	up	1.26145	1.26145	RAB11FIP1
207791_s_at	0.0275895	up	1.4518	1.4518	RAB1A
203885_at	0.0275895	up	1.25364	1.25364	RAB21
218186_at	0.0189777	down	1.18079	-1.18079	RAB25
50965_at	0.00176634	down	1.20339	-1.20339	RAB26
204974_at	0.0229575	down	1.1571	-1.1571	RAB3A
219579_at	0.00447365	down	1.15959	-1.15959	RAB3IL1
210406_s_at	0.00692265	up	1.24303	1.24303	RAB6A
211960_s_at	0.0330063	up	1.25277	1.25277	RAB7A
221808_at	0.0427582	up	1.34024	1.34024	RAB9A
209181_s_at	0.00357124	up	1.24061	1.24061	RABGGTB
219151_s_at	0.0105152	up	1.19501	1.19501	RABL2A
222077_s_at	0.0359799	up	1.17012	1.17012	RACGAP1
201222_s_at	0.00447365	up	1.4837	1.4837	RAD23B
219830_at	0.00620089	down	1.32421	-1.32421	RAI1
202052_s_at	0.0128702	up	1.25236	1.25236	RAI14
214435_x_at	0.0156802	up	1.4678	1.4678	RALA
200749_at	0.00551651	up	1.25759	1.25759	RAN
202582_s_at	0.0190165	up	1.31545	1.31545	RANBP9
202362_at	0.0128702	up	1.26438	1.26438	RAP1A
213923_at	0.0330063	up	1.38713	1.38713	RAP2B
218668_s_at	0.0128702	up	1.2273	1.2273	RAP2C
206391_at	0.0393087	up	1.33452	1.33452	RARRES1
201330_at	0.00855167	up	1.14852	1.14852	RARS
208206_s_at	0.00498418	down	1.16419	-1.16419	RASGRP2
203185_at	0.0155453	up	1.31852	1.31852	RASSF2
208242_at	0.00317533	down	1.20401	-1.20401	RAX
203132_at	0.00447365	up	1.42044	1.42044	RB1
202033_s_at	0.0128702	up	1.46479	1.46479	RB1CC1
210371_s_at	0.0156802	up	1.26543	1.26543	RBBP4
208319_s_at	0.00357124	up	1.58078	1.58078	RBM3
209497_s_at	0.00174205	down	1.15248	-1.15248	RBM4B
201394_s_at	0.0275895	up	1.18766	1.18766	RBM5
207207_at	0.0105152	down	1.15994	-1.15994	RBMXL2
216544_at	0.00557799	down	1.15393	-1.15393	RBMY2FP
207785_s_at	0.00224403	up	1.53224	1.53224	RBPJ
218117_at	0.0156802	up	1.20442	1.20442	RBX1
205332_at	0.00357124	down	1.18407	-1.18407	RCE1
201063_at	0.0156802	up	1.25789	1.25789	RCN1
212612_at	0.00357124	up	1.28616	1.28616	RCOR1
206753_at	0.0393087	down	1.1841	-1.1841	RDH16
205091_x_at	0.0327789	up	1.22525	1.22525	RECQL
205815_at	0.00049507	down	1.18361	-1.18361	REG3A
206367_at	0.0127535	down	1.1462	-1.1462	REN
202296_s_at	0.00855167	up	1.29024	1.29024	RER1
204535_s_at	0.00557799	down	1.2	-1.2	REST
212646_at	0.0156802	down	1.1893	-1.1893	RFTN1
209568_s_at	0.0105152	up	1.33183	1.33183	RGL1
209070_s_at	0.0229575	down	1.71512	-1.71512	RGS5
204951_at	0.0156802	down	1.14584	-1.14584	RHOH
220282_at	0.0330063	down	1.15491	-1.15491	RIC3
216184_s_at	0.00692265	down	1.16936	-1.16936	RIMS1
209684_at	0.00357124	up	1.3127	1.3127	RIN2
60471_at	0.0156802	up	1.27543	1.27543	RIN3
209882_at	0.0128702	up	1.25462	1.25462	RIT1
206154_at	0.0251342	down	1.15692	-1.15692	RLBP1
213566_at	0.0229575	up	1.47748	1.47748	RNASE6
217983_s_at	0.0156802	up	1.70749	1.70749	RNASET2
213467_at	0.0105152	down	1.15657	-1.15657	RND2
218761_at	0.0330063	up	1.28056	1.28056	RNF111
200867_at	0.00447365	up	1.24702	1.24702	RNF114
217865_at	0.0393087	up	1.34748	1.34748	RNF130
218738_s_at	0.00498418	up	1.38854	1.38854	RNF138
209510_at	0.0190165	up	1.1452	1.1452	RNF139
204040_at	0.00356043	up	1.1952	1.1952	RNF144A
221273_s_at	0.00447365	down	1.15548	-1.15548	RNF208
203403_s_at	0.00692265	up	1.51358	1.51358	RNF6
218286_s_at	0.00620089	up	1.20907	1.20907	RNF7
206050_s_at	0.0330063	up	1.16278	1.16278	RNH1
208270_s_at	0.00692265	up	1.31924	1.31924	RNPEP
200724_at	0.000644126	down	1.16486	-1.16486	RPL10
200010_at	0.0275391	up	1.23217	1.23217	RPL11
200074_s_at	0.00557799	up	1.22949	1.22949	RPL14
200003_s_at	0.0275895	up	1.19666	1.19666	RPL28
200002_at	0.0128702	up	1.18392	1.18392	RPL35
200034_s_at	0.0229575	up	1.16519	1.16519	RPL6
201033_x_at	0.0275895	up	1.16436	1.16436	RPLP0
201011_at	0.0393087	up	1.30446	1.30446	RPN1
213350_at	0.0229575	down	1.2333	-1.2333	RPS11
208692_at	0.008466	up	1.15884	1.15884	RPS3
201909_at	0.00224403	up	3.46325	3.46325	RPS4Y1
220737_at	0.010415	down	1.19624	-1.19624	RPS6KA6
200858_s_at	0.0275391	up	1.19237	1.19237	RPS8
218088_s_at	0.00357124	up	1.19119	1.19119	RRAGC
221523_s_at	0.012841	up	1.48897	1.48897	RRAGD
203704_s_at	0.00447365	up	1.38681	1.38681	RREB1
213694_at	0.00447365	up	1.1793	1.1793	RSBN1
203594_at	0.0330063	up	1.31062	1.31062	RTCA
220105_at	0.000124236	down	1.26489	-1.26489	RTDR1
219549_s_at	0.00692265	up	1.26809	1.26809	RTN3
210968_s_at	0.0330063	up	1.21557	1.21557	RTN4
204197_s_at	0.0128702	up	1.18882	1.18882	RUNX3
206949_s_at	0.0128702	down	1.16723	-1.16723	RUSC1
201844_s_at	0.0275895	up	1.22364	1.22364	RYBP
208537_at	0.00357124	down	1.19249	-1.19249	S1PR2
206437_at	0.00176024	down	1.14915	-1.14915	S1PR4
202797_at	0.0229575	up	1.2524	1.2524	SACM1L
213283_s_at	0.0128702	down	1.16702	-1.16702	SALL2
201542_at	0.0156802	up	1.20152	1.20152	SAR1A
203455_s_at	0.0275895	up	1.53605	1.53605	SAT1
219416_at	0.0229575	down	1.2912	-1.2912	SCARA3
201825_s_at	0.00855167	up	1.20454	1.20454	SCCPDH
215548_s_at	0.0105152	up	1.28218	1.28218	SCFD1
210363_s_at	0.0156802	down	1.16604	-1.16604	SCN2B
206981_at	0.000837348	down	1.22538	-1.22538	SCN4A
205464_at	0.0275391	down	1.1555	-1.1555	SCNN1B
221026_s_at	0.0227802	down	1.17504	-1.17504	SCRT1
201286_at	0.0208646	down	1.24785	-1.24785	SDC1
212154_at	0.00855167	up	1.74916	1.74916	SDC2
200958_s_at	0.0393087	up	1.44332	1.44332	SDCBP
202675_at	0.0229575	up	1.21553	1.21553	SDHB
204534_at	0.00855167	down	1.16152	-1.16152	SEBOX
201290_at	0.000646749	up	1.29976	1.29976	SEC11A
210169_at	0.00447365	down	1.17597	-1.17597	SEC14L5
215696_s_at	0.00447365	up	1.19287	1.19287	SEC16A
209175_at	0.0427582	up	1.19131	1.19131	SEC23IP
212900_at	0.0141826	up	1.24173	1.24173	SEC24A
202361_at	0.00447365	up	1.15211	1.15211	SEC24C
202375_at	0.00138379	up	1.29606	1.29606	SEC24D
209889_at	0.000837348	down	1.16705	-1.16705	SEC31B
218265_at	0.0229575	up	1.14841	1.14841	SECISBP2
209879_at	0.00855167	up	1.2801	1.2801	SELPLG
35666_at	0.00138379	down	1.24676	-1.24676	SEMA3F
203483_at	0.0105152	down	1.16725	-1.16725	SEMA4G
202318_s_at	0.0229575	up	1.21081	1.21081	SENP6
200961_at	0.00557799	up	1.27815	1.27815	SEPHS2
201427_s_at	0.0156802	up	1.47183	1.47183	SEPP1
200015_s_at	0.0128702	up	1.19744	1.19744	SEPT2
209669_s_at	0.0128702	up	1.20268	1.20268	SERBP1
212812_at	0.00557799	up	1.24657	1.24657	SERINC5
200969_at	0.00357124	up	1.3537	1.3537	SERP1
213874_at	0.0105152	down	1.18687	-1.18687	SERPINA4
212268_at	0.0275895	up	1.27154	1.27154	SERPINB1
211474_s_at	0.0104901	up	1.18576	1.18576	SERPINB6
210049_at	0.00107899	down	1.18447	-1.18447	SERPINC1
40189_at	0.0105152	up	1.20474	1.20474	SET
201964_at	0.0273881	up	1.17926	1.17926	SETX
210632_s_at	0.0275895	down	1.18183	-1.18183	SGCA
220038_at	0.00357124	up	1.72357	1.72357	SGK3
212989_at	0.00692265	up	1.23904	1.23904	SGMS1
35626_at	0.0156802	up	1.19845	1.19845	SGSH
207351_s_at	0.008466	down	1.15956	-1.15956	SH2D2A
204979_s_at	0.0229575	down	1.22526	-1.22526	SH3BGR
201810_s_at	0.0128702	up	1.27357	1.27357	SH3BP5
205751_at	0.00138379	down	1.14672	-1.14672	SH3GL2
204019_s_at	0.0426907	up	1.28191	1.28191	SH3YL1
207586_at	0.0251342	down	1.1574	-1.1574	SHH
202777_at	0.0105152	up	1.25314	1.25314	SHOC2
56256_at	0.0229575	up	1.1981	1.1981	SIDT2
207224_s_at	0.0229575	up	1.30224	1.30224	SIGLEC7
219185_at	0.00283754	down	1.18323	-1.18323	SIRT5
205484_at	0.0105152	down	1.17917	-1.17917	SIT1
206052_s_at	0.00946502	up	1.42026	1.42026	SLBP
207185_at	0.0156802	down	1.17322	-1.17322	SLC10A1
209400_at	0.00498418	down	1.17374	-1.17374	SLC12A4
210040_at	0.0155453	down	1.20354	-1.20354	SLC12A5
220740_s_at	0.00767883	down	1.18571	-1.18571	SLC12A6
206872_at	0.00557799	down	1.16554	-1.16554	SLC17A1
207355_at	0.0229575	down	1.15049	-1.15049	SLC1A7
201920_at	0.0190165	up	1.23205	1.23205	SLC20A1
207444_at	0.00198535	down	1.2828	-1.2828	SLC22A13
218675_at	0.0156802	down	1.19424	-1.19424	SLC22A17
220554_at	0.00557799	down	1.2386	-1.2386	SLC22A7
209236_at	0.0105152	up	1.27601	1.27601	SLC23A2
204587_at	0.00855167	down	1.14588	-1.14588	SLC25A14
204342_at	0.00556259	up	1.26749	1.26749	SLC25A24
207560_at	0.00557799	down	1.17312	-1.17312	SLC28A1
216236_s_at	0.0393087	up	1.27794	1.27794	SLC2A14
202497_x_at	0.0393087	up	1.3245	1.3245	SLC2A3
207035_at	0.0330063	down	1.14517	-1.14517	SLC30A3
203971_at	0.0172416	up	1.21164	1.21164	SLC31A1
204204_at	0.0275895	up	1.3326	1.3326	SLC31A2
217122_s_at	0.0330063	up	1.1927	1.1927	SLC35E2
213119_at	0.0190165	up	1.2015	1.2015	SLC36A1
218928_s_at	0.00855167	down	1.17221	-1.17221	SLC37A1
214830_at	0.0393087	up	1.67369	1.67369	SLC38A6
220413_at	0.00557799	down	1.16407	-1.16407	SLC39A2
214719_at	0.0275895	up	1.24106	1.24106	SLC46A3
205918_at	0.00356043	down	1.20344	-1.20344	SLC4A3
207519_at	0.000837348	down	1.19651	-1.19651	SLC6A4
202219_at	0.0190165	up	1.36215	1.36215	SLC6A8
215267_s_at	0.00138379	down	1.19888	-1.19888	SLC8A2
203909_at	0.0330063	up	1.23239	1.23239	SLC9A6
207308_at	0.00690442	down	1.15623	-1.15623	SLCO1A2
220984_s_at	0.00138379	down	1.16312	-1.16312	SLCO5A1
203021_at	0.0128702	down	1.27309	-1.27309	SLPI
206565_x_at	0.0275895	up	1.1452	1.1452	SMA4
203075_at	0.008466	up	1.28185	1.28185	SMAD2
206320_s_at	0.00690442	down	1.18102	-1.18102	SMAD9
203873_at	0.00692265	down	1.21338	-1.21338	SMARCA1
206406_at	0.00176024	down	1.20191	-1.20191	SMCP
202043_s_at	0.0125795	up	1.45644	1.45644	SMS
205596_s_at	0.00557799	up	1.38077	1.38077	SMURF2
209516_at	0.00357124	down	1.14625	-1.14625	SMYD5
213139_at	0.0393087	up	1.22351	1.22351	SNAI2
209130_at	0.00357124	up	1.33833	1.33833	SNAP23
208584_at	0.0229131	down	1.15237	-1.15237	SNCG
208778_s_at	0.0127535	up	1.18528	1.18528	SNORA29
200058_s_at	0.0156465	up	1.15865	1.15865	SNRNP200
206055_s_at	0.0105152	up	1.17717	1.17717	SNRPA1
202567_at	0.0172416	up	1.14504	1.14504	SNRPD3
201522_x_at	0.00138379	down	1.22484	-1.22484	SNRPN
203516_at	0.0208646	down	1.14776	-1.14776	SNTA1
201575_at	0.00283754	up	1.27425	1.27425	SNW1
217789_at	0.0329494	up	1.14636	1.14636	SNX6
210677_at	0.00357124	down	1.17324	-1.17324	SOAT2
207711_at	0.0229575	up	1.32785	1.32785	SOGA1
207788_s_at	0.0393087	down	1.16075	-1.16075	SORBS3
219993_at	0.00446071	down	1.15027	-1.15027	SOX17
201416_at	0.0128702	up	1.24526	1.24526	SOX4
214791_at	0.00283754	up	1.31474	1.31474	SP140L
213168_at	0.00176634	up	1.46824	1.46824	SP3
210884_s_at	0.00176634	down	1.18135	-1.18135	SPAG11A
207271_x_at	0.00176634	down	1.19789	-1.19789	SPAG11B
220922_s_at	0.0275895	down	1.16154	-1.16154	SPANXA1
220217_x_at	0.0275895	down	1.14532	-1.14532	SPANXC
217183_at	0.00107899	down	1.20346	-1.20346	SPC24
203513_at	0.00447365	up	1.27265	1.27265	SPG11
206310_at	0.00121816	down	1.22418	-1.22418	SPINK2
202363_at	0.0330063	up	1.28891	1.28891	SPOCK1
208416_s_at	0.0105152	down	1.15422	-1.15422	SPTB
220067_at	0.00107899	down	1.1954	-1.1954	SPTBN5
212460_at	0.0390536	up	1.20337	1.20337	SPTSSA
201471_s_at	0.0156802	up	1.1825	1.1825	SQSTM1
200007_at	0.0229575	up	1.16708	1.16708	SRP14
206512_at	0.00692265	down	1.22549	-1.22549	SRP19
206216_at	0.0105152	down	1.18345	-1.18345	SRPK3
201224_s_at	0.0275895	down	1.15372	-1.15372	SRRM1
201129_at	0.00447365	up	1.35825	1.35825	SRSF7
213140_s_at	0.0189777	up	1.20362	1.20362	SS18L1
202591_s_at	0.0330063	up	1.39271	1.39271	SSBP1
217991_x_at	0.00176634	down	1.25768	-1.25768	SSBP3
215881_x_at	0.00176634	down	1.25159	-1.25159	SSX2
207666_x_at	0.00283754	down	1.2147	-1.2147	SSX3
220979_s_at	0.0156802	down	1.16482	-1.16482	ST6GALNAC5
220114_s_at	0.0275895	down	1.15202	-1.15202	STAB2
203544_s_at	0.00447365	up	1.18972	1.18972	STAM
202764_at	0.00107899	down	1.1483	-1.1483	STIM1
40420_at	0.0156802	up	1.25863	1.25863	STK10
202223_at	0.0229131	up	1.15923	1.15923	STT3A
221499_s_at	0.0105152	up	1.24907	1.24907	STX16
203530_s_at	0.0189777	up	1.21474	1.21474	STX4
203310_at	0.0392449	up	1.15786	1.15786	STXBP3
212459_x_at	0.0275895	up	1.29732	1.29732	SUCLG2
208761_s_at	0.0208646	up	1.31692	1.31692	SUMO1
200739_s_at	0.00620089	up	1.21361	1.21361	SUMO3
215452_x_at	0.0128702	up	1.17606	1.17606	SUMO4
218619_s_at	0.00692265	down	1.15227	-1.15227	SUV39H1
212287_at	0.0393087	up	1.21561	1.21561	SUZ12
203069_at	0.0275895	down	1.19371	-1.19371	SV2A
44702_at	0.00357124	down	1.22565	-1.22565	SYDE1
207540_s_at	0.0105152	up	1.22591	1.22591	SYK
221914_at	0.0105152	down	1.15076	-1.15076	SYN1
219310_at	0.0229575	down	1.15013	-1.15013	SYNDIG1
204287_at	0.0128702	down	1.2077	-1.2077	SYNGR1
205691_at	0.00557799	down	1.1631	-1.1631	SYNGR3
206719_at	0.000124236	down	1.1459	-1.1459	SYNGR4
213200_at	0.0105152	down	1.16528	-1.16528	SYP
214903_at	0.00137882	down	1.21812	-1.21812	SYT2
206161_s_at	0.00283754	down	1.17285	-1.17285	SYT5
212002_at	0.0190165	down	1.16346	-1.16346	SZRD1
203901_at	0.0172416	down	1.15669	-1.15669	TAB1
219992_at	0.00176634	down	1.15473	-1.15473	TAC3
214348_at	0.0208646	down	1.15505	-1.15505	TACR2
208183_at	0.0156802	down	1.17441	-1.17441	TACR3
202285_s_at	0.0330063	down	1.16545	-1.16545	TACSTD2
209358_at	0.0190165	up	1.22129	1.22129	TAF11
201463_s_at	0.00620089	up	1.44012	1.44012	TALDO1
220761_s_at	0.00690442	up	1.20177	1.20177	TAOK3
200020_at	0.0128702	up	1.17052	1.17052	TARDBP
201263_at	0.00557799	up	1.20786	1.20786	TARS
203386_at	0.0330063	up	1.1605	1.1605	TBC1D4
203667_at	0.0275895	up	1.15719	1.15719	TBCA
220025_at	0.00446071	down	1.16127	-1.16127	TBR1
336_at	0.0330063	down	1.21413	-1.21413	TBXA2R
200085_s_at	0.0393087	up	1.1623	1.1623	TCEB2
202396_at	0.0105152	up	1.27279	1.27279	TCERG1
208986_at	0.0275895	up	1.29219	1.29219	TCF12
203753_at	0.0189777	up	1.14529	1.14529	TCF4
221016_s_at	0.0330063	down	1.1747	-1.1747	TCF7L1
212759_s_at	0.00357124	down	1.2446	-1.2446	TCF7L2
207503_at	0.000837348	down	1.191	-1.191	TCP10
203743_s_at	0.00028962	up	1.36704	1.36704	TDG
202266_at	0.0393087	up	1.51991	1.51991	TDP2
221296_at	0.00356043	down	1.15906	-1.15906	TECTA
210167_s_at	0.00357124	down	1.15908	-1.15908	TEF
207199_at	0.0116129	down	1.17538	-1.17538	TERT
221429_x_at	0.0208646	down	1.15104	-1.15104	TEX13A
205009_at	0.00283754	down	1.18779	-1.18779	TFF1
214476_at	0.0229575	down	1.17897	-1.17897	TFF2
203673_at	0.00317533	down	1.20836	-1.20836	TG
201506_at	0.0275895	up	1.48372	1.48372	TGFBI
203313_s_at	0.0105152	up	1.38168	1.38168	TGIF1
203833_s_at	0.00692265	up	1.20572	1.20572	TGOLN2
208291_s_at	0.0229575	down	1.1749	-1.1749	TH
215009_s_at	0.0128702	up	1.14924	1.14924	THAP9-AS1
204776_at	0.00855167	down	1.15142	-1.15142	THBS4
220808_at	0.0275895	down	1.17981	-1.17981	THEG
207571_x_at	0.00620089	up	1.44194	1.44194	THEMIS2
218334_at	0.0329494	up	1.26824	1.26824	THOC7
219153_s_at	0.000380365	down	1.21229	-1.21229	THSD4
206409_at	0.00446071	down	1.21449	-1.21449	TIAM1
218188_s_at	0.0190165	up	1.22366	1.22366	TIMM13
201147_s_at	0.0393087	up	1.86473	1.86473	TIMP3
219058_x_at	0.0273881	down	1.17476	-1.17476	TINAGL1
204872_at	0.000644126	up	1.28629	1.28629	TLE4
202606_s_at	0.00447365	up	1.24392	1.24392	TLK1
210166_at	0.0128702	up	1.21285	1.21285	TLR5
216736_at	0.00855167	down	1.18044	-1.18044	TM6SF2
217758_s_at	0.000251101	up	1.29695	1.29695	TM9SF3
218930_s_at	0.00557799	up	1.33041	1.33041	TMEM106B
201764_at	0.00107899	down	1.16527	-1.16527	TMEM106C
219154_at	0.0141826	down	1.1642	-1.1642	TMEM120B
211967_at	0.0275895	up	1.40372	1.40372	TMEM123
212507_at	0.0421521	up	1.21382	1.21382	TMEM131
218999_at	0.0208646	up	1.3149	1.3149	TMEM140
221452_s_at	0.0275895	up	1.31362	1.31362	TMEM14B
218095_s_at	0.00557799	up	1.22834	1.22834	TMEM165
218962_s_at	0.0188614	up	1.16174	1.16174	TMEM168
220532_s_at	0.0329494	up	1.49251	1.49251	TMEM176B
219074_at	0.0229575	up	1.14726	1.14726	TMEM184C
219253_at	0.00557799	up	1.1645	1.1645	TMEM185B
201001_s_at	0.00137882	up	1.27942	1.27942	TMEM189
218008_at	0.0105152	up	1.15677	1.15677	TMEM248
213246_at	0.0229575	up	1.42494	1.42494	TMEM251
219410_at	0.0275895	up	1.27798	1.27798	TMEM45A
202090_s_at	0.00557799	up	1.23959	1.23959	TMEM54
200620_at	0.0275391	up	1.14548	1.14548	TMEM59
200847_s_at	0.0229575	up	1.22559	1.22559	TMEM66
203661_s_at	0.0330063	down	1.14941	-1.14941	TMOD1
201645_at	0.0229575	up	1.63427	1.63427	TNC
208296_x_at	0.0190165	up	1.35946	1.35946	TNFAIP8
218368_s_at	0.0393087	down	1.21289	-1.21289	TNFRSF12A
203508_at	0.0275895	up	1.36848	1.36848	TNFRSF1B
202687_s_at	0.0229575	up	1.25522	1.25522	TNFSF10
207196_s_at	0.0208646	up	1.14626	1.14626	TNIP1
218228_s_at	0.00620089	up	1.14782	1.14782	TNKS2
220415_at	0.000646749	down	1.15859	-1.15859	TNNI3K
205693_at	0.00283754	down	1.23269	-1.23269	TNNT3
222265_at	0.0156465	down	1.14585	-1.14585	TNS4
202704_at	0.00767883	up	1.38283	1.38283	TOB1
211987_at	0.0190165	up	1.2319	1.2319	TOP2B
202633_at	0.0427582	up	1.1731	1.1731	TOPBP1
207482_at	0.00855167	down	1.18358	-1.18358	TP53TG5
201379_s_at	0.0104901	up	1.19188	1.19188	TPD52L2
220339_s_at	0.0251342	down	1.1477	-1.1477	TPSG1
205599_at	0.00223662	down	1.16599	-1.16599	TRAF1
207305_s_at	0.0390536	up	1.18532	1.18532	TRAPPC8
217060_at	0.000124236	down	1.32913	-1.32913	TRBV16
220279_at	0.00684986	down	1.18261	-1.18261	TRIM17
202341_s_at	0.0190165	down	1.16021	-1.16021	TRIM2
206911_at	0.00176634	down	1.21314	-1.21314	TRIM25
204910_s_at	0.00767883	down	1.16207	-1.16207	TRIM3
219923_at	0.00551651	down	1.1682	-1.1682	TRIM45
203732_at	0.00224403	up	1.19461	1.19461	TRIP4
218502_s_at	0.0190165	up	1.23093	1.23093	TRPS1
203983_at	0.0392449	up	1.16853	1.16853	TSNAX
222220_s_at	0.00447365	down	1.15151	-1.15151	TSNAXIP1
209114_at	0.00106288	down	1.22176	-1.22176	TSPAN1
217979_at	0.0330063	up	1.46392	1.46392	TSPAN13
215449_at	0.00767883	down	1.14983	-1.14983	TSPO2
215849_x_at	0.0330063	down	1.16954	-1.16954	TTC18
208073_x_at	0.0105152	up	1.22026	1.22026	TTC3
203670_at	0.0393087	down	1.16495	-1.16495	TTLL3
211460_at	0.000209285	down	1.19885	-1.19885	TTTY9A
209118_s_at	0.00855167	up	1.16126	1.16126	TUBA1A
203894_at	0.00557799	down	1.14532	-1.14532	TUBG2
203690_at	0.0105152	up	1.28957	1.28957	TUBGCP3
206733_at	0.00557799	down	1.14553	-1.14553	TULP2
218446_s_at	0.0275895	up	1.15575	1.15575	TVP23B
201745_at	0.00107899	up	1.69299	1.69299	TWF1
208864_s_at	0.0128702	up	1.4657	1.4657	TXN
201266_at	0.0393087	up	1.2691	1.2691	TXNRD1
209115_at	0.00356043	up	1.36818	1.36818	UBA3
218340_s_at	0.0393087	up	1.19834	1.19834	UBA6
202151_s_at	0.00447365	up	1.28665	1.28665	UBAC1
201898_s_at	0.0156802	up	1.24943	1.24943	UBE2A
211764_s_at	0.0105152	up	1.2109	1.2109	UBE2D1
51774_s_at	0.0156802	down	1.17543	-1.17543	UBE2D4
212519_at	0.0156465	up	1.28678	1.28678	UBE2E1
210024_s_at	0.0427582	up	1.21756	1.21756	UBE2E3
202346_at	0.00855167	up	1.1987	1.1987	UBE2K
217978_s_at	0.0141826	up	1.17944	1.17944	UBE2Q1
211285_s_at	0.00138379	up	1.29667	1.29667	UBE3A
202038_at	0.00283754	up	1.30873	1.30873	UBE4A
201534_s_at	0.0330063	up	1.19738	1.19738	UBL3
218011_at	0.0189777	up	1.17147	1.17147	UBL5
215884_s_at	0.0156802	up	1.31294	1.31294	UBQLN2
208882_s_at	0.00176024	up	1.31428	1.31428	UBR5
218108_at	0.00447365	up	1.25263	1.25263	UBR7
212006_at	0.0275895	up	1.26477	1.26477	UBXN4
212840_at	0.0275895	up	1.15349	1.15349	UBXN7
217797_at	0.0427582	up	1.16637	1.16637	UFC1
212633_at	0.0227802	up	1.16255	1.16255	UFL1
204881_s_at	0.0190165	up	1.3463	1.3463	UGCG
218257_s_at	0.0301401	down	1.1637	-1.1637	UGGT1
204532_x_at	0.00557799	down	1.15965	-1.15965	UGT1A1
220958_at	0.00357124	down	1.22709	-1.22709	ULK4
206958_s_at	0.0128702	up	1.23147	1.23147	UPF3A
210064_s_at	0.00357124	down	1.21411	-1.21411	UPK1B
207862_at	0.00447365	down	1.19891	-1.19891	UPK2
208970_s_at	0.00138379	up	1.25561	1.25561	UROD
214674_at	0.00692265	down	1.23191	-1.23191	USP19
200083_at	0.0190165	up	1.20884	1.20884	USP22
221654_s_at	0.0393087	up	1.28972	1.28972	USP3
201498_at	0.0156802	up	1.24232	1.24232	USP7
202745_at	0.00224403	up	1.27043	1.27043	USP8
206624_at	0.0275895	up	1.22044	1.22044	USP9Y
209486_at	0.00398755	up	1.17853	1.17853	UTP3
204929_s_at	0.0393087	up	1.18723	1.18723	VAMP5
208780_x_at	0.0128702	up	1.20596	1.20596	VAPA
206922_at	0.0190165	down	1.15855	-1.15855	VCY
212038_s_at	0.00446071	up	1.43628	1.43628	VDAC1
210512_s_at	0.00283754	up	2.00688	2.00688	VEGFA
209946_at	0.0229575	up	1.17396	1.17396	VEGFC
202171_at	0.0128702	up	1.19806	1.19806	VEZF1
205487_s_at	0.0190165	down	1.22424	-1.22424	VGLL1
205506_at	0.0229131	down	1.16489	-1.16489	VIL1
205946_at	0.0275391	down	1.16447	-1.16447	VIPR2
220068_at	0.000837348	down	1.26253	-1.26253	VPREB3
218679_s_at	0.0190165	up	1.15539	1.15539	VPS28
218171_at	0.0156802	up	1.17176	1.17176	VPS4B
209452_s_at	0.012841	up	1.21676	1.21676	VTI1B
202808_at	0.00221445	up	1.18183	1.18183	WBP1L
218090_s_at	0.0393087	up	1.26066	1.26066	WDR11
209076_s_at	0.0229131	up	1.14649	1.14649	WDR45B
203855_at	0.0128702	up	1.16019	1.16019	WDR47
212880_at	0.0208646	up	1.18075	1.18075	WDR7
202663_at	0.0392449	up	1.1591	1.1591	WIPF1
208570_at	0.0190165	down	1.15922	-1.15922	WNT1
206213_at	0.00447365	down	1.16914	-1.16914	WNT10B
205648_at	0.00855167	down	1.18258	-1.18258	WNT2
201760_s_at	0.0172416	up	1.29029	1.29029	WSB2
203137_at	0.00855167	up	1.28627	1.28627	WTAP
210301_at	0.0189777	down	1.15968	-1.15968	XDH
214218_s_at	0.00176634	down	2.56679	-2.56679	XIST
212160_at	0.0105152	up	1.21077	1.21077	XPOT
213725_x_at	0.0229575	up	1.17672	1.17672	XYLT1
221203_s_at	0.000488819	up	1.2437	1.2437	YEATS2
217812_at	0.00692265	up	1.27583	1.27583	YTHDF2
221749_at	0.0330063	up	1.25757	1.25757	YTHDF3
200638_s_at	0.0275895	up	1.53141	1.53141	YWHAZ
200047_s_at	0.0156802	up	1.36609	1.36609	YY1
205853_at	0.0393087	down	1.16766	-1.16766	ZBTB7B
209851_at	0.0330063	down	1.16873	-1.16873	ZC3H13
219062_s_at	0.0330063	up	1.34272	1.34272	ZCCHC2
212982_at	0.00855167	up	1.32483	1.32483	ZDHHC17
203603_s_at	0.00176634	up	1.64486	1.64486	ZEB2
218919_at	0.0393087	up	1.14781	1.14781	ZFAND1
211962_s_at	0.00224403	up	1.44699	1.44699	ZFP36L1
203651_at	0.0128702	up	1.42064	1.42064	ZFYVE16
206579_at	0.0229575	down	1.19788	-1.19788	ZKSCAN8
212124_at	0.0330063	up	1.37989	1.37989	ZMIZ1
202778_s_at	0.00855167	up	1.19295	1.19295	ZMYM2
213698_at	0.0156802	up	1.234	1.234	ZMYM6
219571_s_at	0.0329494	up	1.27581	1.27581	ZNF12
206928_at	0.0155453	up	1.16767	1.16767	ZNF124
214715_x_at	0.0275895	up	1.31483	1.31483	ZNF160
203739_at	0.00283754	up	1.30377	1.30377	ZNF217
219314_s_at	0.00557799	down	1.16801	-1.16801	ZNF219
206900_x_at	0.0105152	down	1.16936	-1.16936	ZNF253
219540_at	0.00137882	up	1.41345	1.41345	ZNF267
209814_at	0.0156802	up	1.30101	1.30101	ZNF330
218149_s_at	0.00557799	up	1.48817	1.48817	ZNF395
206829_x_at	0.0105152	up	1.263	1.263	ZNF430
219848_s_at	0.0229131	up	1.15816	1.15816	ZNF432
212557_at	0.000433251	up	1.25081	1.25081	ZNF451
215019_x_at	0.0128702	down	1.20538	-1.20538	ZNF528
211257_x_at	0.0329494	up	1.15669	1.15669	ZNF638
206180_x_at	0.0330063	down	1.20151	-1.20151	ZNF747
208119_s_at	0.0190165	down	1.14605	-1.14605	ZNF93
201541_s_at	0.000124236	up	1.20493	1.20493	ZNHIT1
218937_at	0.0156802	down	1.15437	-1.15437	ZSCAN32
212893_at	0.0275895	up	1.2688	1.2688	ZZZ3
