# Supplementary material for: Upregulation of arylsulfatase B in carotid atherosclerosis is associated with symptoms of cerebral embolization
Source: Sci Rep. 2017 Jun 28;7:4338. doi: 10.1038/s41598-017-04497-9 (PMC5489491; doi:10.1038/s41598-017-04497-9)
Supplement: Supplementary file 2 — Supplemental Table II [file 41598_2017_4497_MOESM2_ESM.xls]

## Sheet: Sheet1
Probe Set ID	p-value	regulation	FCAbsolute	Fold change	Gene Symbol
241282_at	0.010102	up	1.15924	1.15924	AC010145.4
217480_x_at	0.0425728	down	1.34365	-1.34365	AC127391.1
1554030_at	0.0301148	up	1.14672	1.14672	ARSB
230912_at	0.0413389	up	1.1693	1.1693	ASPDH
209846_s_at	0.00607699	down	1.36701	-1.36701	BTN3A2
224759_s_at	0.0245699	down	1.15239	-1.15239	C12orf23
219337_at	0.00654541	up	1.15942	1.15942	C1orf159
224501_at	0.0320245	up	1.15775	1.15775	C1orf170
231360_at	0.0110306	up	1.20376	1.20376	C20orf141
217767_at	0.0152873	down	1.21138	-1.21138	C3
224273_at	0.0287479	up	1.16401	1.16401	C3orf20
219572_at	0.0261731	down	1.18641	-1.18641	CADPS2
228061_at	0.0395457	down	1.16842	-1.16842	CCDC126
214907_at	0.000212213	down	1.22699	-1.22699	CEACAM21
225817_at	0.0174748	down	1.22098	-1.22098	CGNL1
226803_at	0.0345564	down	1.2621	-1.2621	CHMP4C
210123_s_at	0.0265881	down	1.24352	-1.24352	CHRFAM7A
225664_at	0.0270085	down	1.16302	-1.16302	COL12A1
1554957_at	0.0205917	up	1.14557	1.14557	CTD-2337I7.1
1563344_at	0.0205917	up	1.16542	1.16542	CTD-2537I9.16
203666_at	0.0367032	down	1.16388	-1.16388	CXCL12
206974_at	0.0238004	down	1.15261	-1.15261	CXCR6
208327_at	0.0147796	up	1.31933	1.31933	CYP2A13
214788_x_at	0.00198623	up	1.16676	1.16676	DDN
215629_s_at	0.0140459	down	1.2114	-1.2114	DLEU2
208175_s_at	0.011225	up	1.15618	1.15618	DMP1
207977_s_at	0.0310571	down	1.2146	-1.2146	DPT
206728_at	0.038387	up	1.1488	1.1488	ECE2
210132_at	0.0152873	up	1.15926	1.15926	EFNA3
219436_s_at	0.0142867	down	1.30461	-1.30461	EMCN
219759_at	0.00475584	down	1.95784	-1.95784	ERAP2
211603_s_at	0.00800547	up	1.19216	1.19216	ETV4
204363_at	0.0350828	down	1.19554	-1.19554	F3
229622_at	0.0121385	up	1.14713	1.14713	FAM132B
224039_at	0.0205917	up	1.173	1.173	FAM186B
229459_at	0.00876073	down	1.47072	-1.47072	FAM19A5
231531_at	0.0348185	up	1.16475	1.16475	FANCD2OS
1554741_s_at	0.00717646	down	1.36233	-1.36233	FGF7
219853_at	0.00815159	down	1.18634	-1.18634	FKRP
1552388_at	0.0230522	down	1.15309	-1.15309	FLJ30901
231882_at	0.00494049	down	1.23793	-1.23793	FLJ39632
1565786_x_at	0.0192909	down	1.22868	-1.22868	FLJ45482
204948_s_at	0.00642535	down	1.23198	-1.23198	FST
207434_s_at	0.0345558	up	1.14892	1.14892	FXYD2
1598_g_at	0.0315376	down	1.18281	-1.18281	GAS6
211659_at	0.0124577	up	1.1712	1.1712	GPR135
207003_at	0.0361559	up	1.15501	1.15501	GUCA2A
205604_at	0.00154715	up	1.1762	1.1762	HOXD9
1558882_at	0.00139214	down	1.36702	-1.36702	HTATSF1P2
211835_at	0.030115	down	1.18389	-1.18389	IGKV1-5
214777_at	0.0395457	down	1.55107	-1.55107	IGKV4-1
224079_at	0.0089191	up	1.18206	1.18206	IL17C
222223_s_at	0.0291973	up	1.15475	1.15475	IL36RN
202746_at	0.0253604	down	1.25817	-1.25817	ITM2A
239764_at	0.035616	down	1.20196	-1.20196	ITPR1-AS1
240559_at	0.0202595	up	1.1485	1.1485	IZUMO2
205206_at	0.0361562	down	1.19687	-1.19687	KAL1
202267_at	0.00274979	up	1.20485	1.20485	LAMC2
214471_x_at	0.0209285	up	1.17333	1.17333	LHB
206140_at	0.0291971	up	1.17555	1.17555	LHX2
229820_at	0.00224623	up	1.16704	1.16704	LINC00969
202674_s_at	0.0128944	down	1.26751	-1.26751	LMO7
235443_at	0.0124577	down	1.23828	-1.23828	LOC100131067
242881_x_at	0.0261734	down	1.33549	-1.33549	LOC100506303
230312_at	0.0112251	down	1.35932	-1.35932	LOC100507312
1558801_at	0.0330175	down	1.15319	-1.15319	LOC100652772
212390_at	0.0186681	down	1.15566	-1.15566	LOC100996724
229951_x_at	0.00800537	down	1.17286	-1.17286	LOC101060353
234054_at	0.0345564	up	1.17061	1.17061	LOC143188
1569696_at	0.0131178	up	1.19928	1.19928	LOC402779
238717_at	0.00837539	down	1.16423	-1.16423	LOC441528
213248_at	0.0253607	down	1.20288	-1.20288	LOC730101
219573_at	0.0155469	down	1.16128	-1.16128	LRRC16A
202889_x_at	0.00596463	up	1.15289	1.15289	MAP7
213942_at	0.0241826	down	1.16296	-1.16296	MEGF6
228235_at	0.0202592	up	1.15945	1.15945	MIR503HG
219320_at	0.0114227	up	1.16785	1.16785	MYO19
240794_at	0.0147796	up	1.15125	1.15125	NPAS4
220110_s_at	0.0432009	up	1.16725	1.16725	NXF3
233795_at	0.0395457	up	1.15556	1.15556	ODF3
214637_at	0.0110306	up	1.15058	1.15058	OSM
1558795_at	0.0186681	down	1.24975	-1.24975	OTTHUMG00000014981
238180_at	0.00758081	up	1.24565	1.24565	OTTHUMG00000157034
1559753_at	0.0216167	up	1.15122	1.15122	OTTHUMG00000168348
244429_at	0.0274346	up	1.1554	1.1554	OTTHUMG00000170094
1569785_at	0.030583	down	1.19608	-1.19608	OTTHUMG00000176180
240669_at	0.0274346	up	1.1475	1.1475	OTTHUMG00000178773
205656_at	0.00355823	down	1.27907	-1.27907	PCDH17
223123_s_at	0.0432012	down	1.15096	-1.15096	PITHD1
226122_at	0.0202595	down	1.19888	-1.19888	PLEKHG1
209848_s_at	0.00145231	up	1.16348	1.16348	PMEL
205720_at	0.0171872	up	1.15362	1.15362	POMC
214158_s_at	0.0217913	up	1.16247	1.16247	PRDM10
202407_s_at	0.0261734	down	1.19916	-1.19916	PRPF31
215894_at	0.0350828	down	1.22476	-1.22476	PTGDR
212706_at	0.0202595	down	1.28868	-1.28868	RASA4
205805_s_at	0.0432012	down	1.15106	-1.15106	ROR1
204035_at	0.0189774	down	1.4294	-1.4294	SCG2
218711_s_at	0.0340367	down	1.18617	-1.18617	SDPR
223121_s_at	0.00957903	down	1.35584	-1.35584	SFRP2
204051_s_at	0.0186681	down	1.31863	-1.31863	SFRP4
209810_at	0.0179141	up	1.15425	1.15425	SFTPB
230973_at	0.0425728	up	1.16591	1.16591	SH2D5
226366_at	0.0407339	down	1.23267	-1.23267	SHPRH
243653_at	0.0261734	up	1.1472	1.1472	SHROOM3
1553769_at	0.0305827	up	1.30454	1.30454	SLAMF9
231372_at	0.0084513	up	1.1562	1.1562	SLC25A48
228221_at	0.0367032	down	1.19606	-1.19606	SLC44A3
209897_s_at	0.0438374	down	1.19089	-1.19089	SLIT2
203021_at	0.0177667	down	1.34993	-1.34993	SLPI
230046_at	0.0335235	up	1.16549	1.16549	SPRED3
229929_at	0.0378186	up	1.15724	1.15724	SPSB4
219156_at	0.0444815	down	1.15723	-1.15723	SYNJ2BP
203900_at	0.0169037	down	1.16497	-1.16497	SZT2
201813_s_at	0.0444815	down	1.16976	-1.16976	TBC1D5
205286_at	0.0192911	up	1.17847	1.17847	TFAP2C
223557_s_at	0.0212698	down	1.49662	-1.49662	TMEFF2
225487_at	0.0131178	down	1.15158	-1.15158	TMEM18
219315_s_at	0.0340367	down	1.16454	-1.16454	TMEM204
202509_s_at	0.0199321	up	1.15959	1.15959	TNFAIP2
212664_at	0.00992499	up	1.15688	1.15688	TUBB4A
218340_s_at	0.0315376	down	1.39085	-1.39085	UBA6
214817_at	0.0345564	up	1.15051	1.15051	UNC13A
239720_at	0.0367032	up	1.14571	1.14571	ZGLP1
214670_at	0.0171872	down	1.20426	-1.20426	ZKSCAN1
219123_at	0.040136	down	1.17988	-1.17988	ZNF232
206448_at	0.0261734	down	1.1761	-1.1761	ZNF365
229019_at	0.0158101	down	1.1927	-1.1927	ZNF385B
228048_at	0.0367032	up	1.18168	1.18168	ZNF503-AS2
206053_at	0.00619117	down	1.17641	-1.17641	ZNF510
211721_s_at	0.0219681	down	1.18746	-1.18746	ZNF551
228305_at	0.0226858	down	1.15314	-1.15314	ZNF565
207120_at	0.0160775	down	1.14917	-1.14917	ZNF667
238907_at	0.0216167	down	1.18543	-1.18543	ZNF780A
226764_at	0.035616	down	1.28394	-1.28394	ZNF827
